# Supplementary material for: Modelling hepatitis B virus infection and impact of timely birth dose vaccine: A comparison of two simulation models
Source: PLoS One. 2020 Aug 10;15(8):e0237525. doi: 10.1371/journal.pone.0237525 (PMC7416941; doi:10.1371/journal.pone.0237525)
Supplement: S1 Dataset — (ZIP) [file pone.0237525.s012.zip]

Archive with 16 entries (15 files):
- S1_Dataset/
- S1_Dataset/percentage_perinatal_infections_per_year_scenario_I.csv
- S1_Dataset/incident_chronic_by_age_2099.csv
- S1_Dataset/model_outcomes_per_year_PAK.csv
- S1_Dataset/model_outcomes_per_year_NGA.csv
- S1_Dataset/incident_chronic_by_age_2015.csv
- S1_Dataset/chronic_infections_averted_scenarios_II_III.csv
- S1_Dataset/vaccination_coverage.csv
- S1_Dataset/incidence_rates_5_14_year_olds_scenario_I.csv
- S1_Dataset/incidence_rates_1_4_year_olds_scenario_I.csv
- S1_Dataset/incident_chronic_by_age_2050.csv
- S1_Dataset/perinatal_horizontal_0_4.csv
- S1_Dataset/model_outcomes_per_year_ETH.csv
- S1_Dataset/incidence_rates_0_year_olds_scenario_I.csv
- S1_Dataset/incidence_rates_15_99_year_olds_scenario_I.csv
- S1_Dataset/model_outcomes_per_year_IND.csv
