# Supplementary material for: Modelling hepatitis B virus infection and impact of timely birth dose vaccine: A comparison of two simulation models
Source: PLoS One. 2020 Aug 10;15(8):e0237525. doi: 10.1371/journal.pone.0237525 (PMC7416941; doi:10.1371/journal.pone.0237525)
Supplement: S1 Dataset — (ZIP) [file pone.0237525.s012.zip › S1_Dataset/percentage_perinatal_infections_per_year_scenario_I.csv]

	India:										Pakistan:
	Modified Imperial (Fig 8):				Modified Imperial (S10 Fig):						Modified Imperial (Fig 8):				Modified Imperial (S10 Fig):
	year:	2.5 perc:	mean:	97.5 perc:	year:	2.5 perc:	mean:	97.5 perc:			year:	2.5 perc:	mean:	97.5 perc:	year:	2.5 perc:	mean:	97.5 perc:
	2015	39.1052136853	39.4609503489	40.0314828327	2015	9.5018238262	14.2477084766	19.2253037629			2015	73.0335459278	74.2761719185	74.7686512717	2015	46.311728152	53.8385007537	60.648288851
	2016	50.0798394991	50.3499586707	50.7823610779	2016	10.0543768642	15.4469283303	21.0530057401			2016	69.4668311232	70.9090147348	71.4589106588	2016	43.7885367961	51.3734958274	58.2868075533
	2017	59.6192061493	59.7888496676	60.0601498246	2017	11.1988402625	17.0650142432	23.1368176977			2017	71.2416651102	72.5918483612	73.1342743461	2017	46.5665419191	54.2203036505	61.0943616721
	2018	66.6878299906	66.7887588747	66.9472934447	2018	12.4082759159	18.7860382285	25.343020128			2018	74.2513922479	75.3589481479	75.8685680391	2018	49.3893135602	56.9872530814	63.7217914708
	2019	72.6032763064	72.6534798573	72.7325291502	2019	13.4739786834	20.300410511	27.271247005			2019	77.2938107336	78.1047613324	78.5376585338	2019	51.6102664085	59.1199953381	65.7072441459
	2020	76.2331146861	76.2573311306	76.2949210672	2020	14.4282551204	21.6730217803	29.018288673			2020	80.0580100355	80.5964257243	81.0011554474	2020	53.4629719491	60.8746855061	67.3190116487
	2021	77.7154509834	77.7375663907	77.7683711849	2021	15.2093399079	22.8290294809	30.500877888			2021	81.5412589984	81.9563139345	82.3434017517	2021	55.1058892266	62.4104676303	68.7124884017
	2022	78.6318363377	78.6582686356	78.6954256499	2022	15.9495698145	23.938194981	31.9223246882			2022	81.7299242109	82.178851217	82.5569625256	2022	56.4127286758	63.6184008464	69.7970136778
	2023	79.2479435949	79.2813365056	79.3265791252	2023	16.6505959574	24.9942524873	33.2663049225			2023	81.265672155	81.8051185908	82.1778959339	2023	57.0807417714	64.2135044221	70.3078238413
	2024	79.6001152744	79.640805686	79.696433052	2024	17.2945018734	25.9615820818	34.4843829619			2024	80.663703704	81.2896023293	81.6645332354	2024	57.5626330671	64.6197322003	70.6283019194
	2025	79.7930869116	79.8421360442	79.9083243372	2025	17.8914757793	26.8600283981	35.6079488131			2025	80.0834163793	80.7921949965	81.1909869945	2025	57.9886841063	64.9728885315	70.8997072041
	2026	79.9369591393	79.9935812944	80.070296793	2026	18.5016548403	27.7656025056	36.7242332126			2026	79.517072457	80.3118871849	80.7337572333	2026	58.2982423278	65.2161038014	71.0693978962
	2027	79.8927775039	79.9549882032	80.0410092279	2027	19.0531164672	28.57835473	37.7093956563			2027	79.0240271881	79.9225201216	80.3599795517	2027	58.5909534308	65.444120428	71.2270823954
	2028	79.5322013058	79.596767131	79.6894581341	2028	19.4325771934	29.1372459617	38.3729681077			2028	78.5157036509	79.5520605325	79.9940298383	2028	58.7446506922	65.5491737883	71.2827353502
	2029	79.0152503325	79.083506175	79.1820991919	2029	19.7173544975	29.5594106821	38.8658658004			2029	77.9434128195	79.1284760771	79.5773217177	2029	58.6441228924	65.4172145837	71.1239271175
	2030	78.4399478	78.5124933132	78.6166985733	2030	19.9574585155	29.9259046176	39.2898054401			2030	77.3399104843	78.6814420318	79.1574143654	2030	58.425358613	65.1732598803	70.8617942106
	2031	77.7425007903	77.8186981005	77.927584068	2031	20.0795567673	30.1323175366	39.519346367			2031	76.7050826999	78.2298136891	78.7398267289	2031	58.1731342112	64.9019550541	70.5821519247
	2032	76.8859733071	76.963587889	77.0740643553	2032	19.9873259622	30.0329501134	39.3791470658			2032	76.1311417766	77.8584253954	78.4035054709	2032	57.9793594219	64.6912808223	70.3678057546
	2033	76.034168961	76.1140227952	76.2273375726	2033	19.8699541762	29.9018564362	39.2008369378			2033	75.7664417076	77.6976798254	78.2819549912	2033	58.0091953287	64.6861370315	70.3395992272
	2034	75.1915947163	75.2752297562	75.3937503338	2034	19.726113879	29.7353880621	38.9765937283			2034	75.3849493763	77.5597803786	78.1915094896	2034	57.9873187871	64.6365807525	70.280661518
	2035	74.2486064002	74.3362564566	74.4606413674	2035	19.4308886881	29.3509704974	38.4862990026			2035	74.9389930442	77.3882691674	78.0623182397	2035	57.9012134649	64.5274316244	70.1726461277
	2036	73.1831508967	73.2758548983	73.4076389129	2036	19.0442340709	28.8330120004	37.8286997759			2036	74.3101897699	77.0659291805	77.809158454	2036	57.4722285038	64.2272472392	69.892232547
	2037	72.0347701769	72.1352960619	72.2767751766	2037	18.603421895	28.2392667343	37.0740632877			2037	73.7976360702	76.8097029164	77.628632411	2037	57.0885704446	63.9848475468	69.6659870128
	2038	71.0174105492	71.1280807905	71.2815511307	2038	18.2376533663	27.7565570851	36.4515354769			2038	74.0791692216	77.0824313078	77.8843729426	2038	57.0619666274	64.0336163413	69.7046769539
	2039	70.0581434097	70.1823352434	70.3522833953	2039	17.887531487	27.2975212752	35.8517103657			2039	74.6002619275	77.52778209	78.2928754253	2039	56.8300346031	63.9489468714	69.6885007162
	2040	69.04255946	69.1841784811	69.3746872114	2040	17.478951185	26.7628048947	35.154472134			2040	75.1955840725	78.0140034873	78.7330428302	2040	56.5720496668	63.8590818653	69.6802414017
	2041	67.927321217	68.0930825886	68.3116416215	2041	17.0561716805	26.220478291	34.4425740756			2041	75.6606687498	78.3856344523	79.0665955386	2041	56.264359837	63.618619314	69.5483625255
	2042	66.915464632	67.1109615988	67.3701066327	2042	16.7782919193	25.906353745	34.0078991386			2042	76.0057895123	78.6441905859	79.3015719121	2042	55.9741499753	63.3035041738	69.3577521859
	2043	66.091677688	66.3250751187	66.6275750867	2043	16.5442718831	25.644548398	33.6305778762			2043	76.4159043874	78.8946060345	79.5219376313	2043	55.8797710676	63.1554992412	69.2824081923
	2044	65.3265431039	65.5991206773	65.9493292908	2044	16.2430509481	25.2924245708	33.2257165727			2044	76.8248711439	79.1412835699	79.7439688502	2044	55.958968602	63.1735224292	69.3376088352
	2045	64.6449751564	64.9629837193	65.3690461598	2045	15.992483751	25.0366403089	32.919569205			2045	77.2055697677	79.3752351826	79.9542563999	2045	56.0327585729	63.2001012291	69.4052512802
	2046	64.0195695336	64.3882395304	64.8362930406	2046	15.7752978922	24.8328304568	32.5685093629			2046	77.4506327197	79.5155100872	80.0738626392	2046	56.0671680767	63.1821407967	69.4325190399
	2047	63.7000908805	64.1195674838	64.6287849655	2047	15.6470014658	24.7283763325	32.5022000628			2047	77.5187812754	79.5314018995	80.0792296042	2047	56.0800323532	63.1389713116	69.4269043925
	2048	63.5275212991	63.9928675772	64.5687595581	2048	15.4580375024	24.5183221499	32.3860456444			2048	77.453617725	79.4488712163	79.9946295157	2048	56.0676706879	63.0721264682	69.3909733911
	2049	63.3456307588	63.8538237308	64.4902579491	2049	15.2955707069	24.3066943685	32.2719093231			2049	77.303865628	79.3073060705	79.8577810064	2049	56.0769269565	63.0251113429	69.3640366338
	2050	63.2738601756	63.8212679597	64.5024340558	2050	15.2045057867	24.1849542858	32.2490973693			2050	77.1444926117	79.1661737564	79.724159084	2050	56.1492246414	63.0411406684	69.3851620672
	2051	63.2604255815	63.8412727235	64.5604775012	2051	15.0842391548	24.0228343324	32.1687165949			2051	77.0535199853	79.0877649742	79.652007892	2051	56.2531379032	63.1041556979	69.4472528114
	2052	63.3517490431	63.9568962919	64.7031372594	2052	15.0122270685	23.9398258283	32.1722828371			2052	76.9419326461	78.9992480437	79.5732399421	2052	56.2042505986	63.0390748364	69.4101506657
	2053	63.4000268815	64.0283398252	64.7944087319	2053	14.9191871691	23.826579618	32.1379549052			2053	76.7729947758	78.868053719	79.4545351186	2053	56.0827627178	62.910970867	69.3208761712
	2054	63.3355975711	63.9846213924	64.7670884796	2054	14.7946155874	23.6676135943	32.0471265743			2054	76.5342156928	78.6903305448	79.2957059349	2054	55.9221642649	62.7493878535	69.203997426
	2055	63.2475007456	63.9137072541	64.7081700928	2055	14.6992948956	23.5584561436	32.0096382443			2055	76.2532542312	78.4910933546	79.1205093476	2055	55.770100614	62.5994036294	69.0965513982
	2056	63.1340780373	63.8139110323	64.6160769623	2056	14.6117434247	23.4606589069	31.979081927			2056	75.9674094489	78.2960018041	78.9421964553	2056	55.6786579562	62.5029134561	69.0235742616
	2057	62.9570479775	63.6479608961	64.4543032451	2057	14.5036265368	23.3354565856	31.9094054007			2057	75.6428614482	78.0796754482	78.7446644425	2057	55.5566051118	62.3808567882	68.9415960079
	2058	62.6724973576	63.3740819534	64.1840835265	2058	14.354927033	23.1504570929	31.7660943564			2058	75.2809450567	77.8469962534	78.5330576133	2058	55.3995457036	62.230091096	68.8394826208
	2059	62.2687363986	62.9818051261	63.7962991767	2059	14.1667919301	22.906698416	31.5504242222			2059	74.9001310508	77.6166604982	78.3422466347	2059	55.2132332725	62.0604650772	68.7254895999
	2060	61.7874594151	62.5123015939	63.3386108245	2060	13.9606499496	22.6379993685	31.2907796659			2060	74.5267419209	77.413464052	78.1978212747	2060	54.9495753728	61.9012532819	68.6258909727
	2061	61.2732155472	62.0093612292	62.8507856384	2061	13.7552231342	22.3676973344	31.0089283284			2061	74.158077409	77.2292493113	78.0755388767	2061	54.7054563395	61.7510327768	68.5277517665
	2062	60.6683986967	61.4168312735	62.263248089	2062	13.5191061608	22.051058155	30.6681640762			2062	73.7997796466	77.0704536387	77.9709040203	2062	54.450035997	61.5962436343	68.4305485438
	2063	59.9677497842	60.7300877572	61.5830943768	2063	13.2544374048	21.6907061522	30.2731868399			2063	73.4550957768	76.935975043	77.8913005838	2063	54.1741512447	61.4270734144	68.3239559977
	2064	59.1734044849	59.9515367593	60.8129251833	2064	12.9603021879	21.2844792668	29.8208047989			2064	73.1332152142	76.8295941016	77.8449428841	2064	53.8836754882	61.2503017986	68.214573294
	2065	58.3081157943	59.1036530453	59.9748629371	2065	12.6495919743	20.8518236366	29.3345067628			2065	72.8776084091	76.784989608	77.8488518611	2065	53.6314238127	61.114112117	68.1457505021
	2066	57.4424803469	58.2557109246	59.1366492216	2066	12.3619777001	20.4490260845	28.8810485029			2066	72.6823103699	76.784803285	77.8920864756	2066	53.4315304843	61.0123221953	68.0969071667
	2067	56.5286747759	57.3613633909	58.2536560922	2067	12.0644622903	20.0287621146	28.4054527671			2067	72.5600738359	76.8385224833	77.9832710966	2067	53.2604520522	60.9404821535	68.0774647396
	2068	55.5719350396	56.4217475756	57.3273627909	2068	11.7600859352	19.5948456038	27.912135775			2068	72.4886312686	76.9224745525	78.1018917191	2068	53.0897917492	60.8694359989	68.0546178201
	2069	54.5670410739	55.4313053523	56.3523847752	2069	11.4458913328	19.1423998038	27.394519204			2069	72.4542420048	77.0186759065	78.228627748	2069	52.9166083709	60.7948086563	68.0234223594
	2070	53.5354627464	54.4157709592	55.3543875734	2070	11.1361548174	18.6933013125	26.8801186839			2070	72.4841385889	77.1437678797	78.372210965	2070	52.7856997871	60.7547525486	68.0207193062
	2071	52.578584031	53.4753552981	54.4322601723	2071	10.8794394341	18.3196783148	26.457565605			2071	72.585620298	77.2940409668	78.5259827426	2071	52.7380093774	60.7658020727	68.0475226685
	2072	51.6555442458	52.5704432178	53.5574195879	2072	10.6396139435	17.9682512368	26.0622085519			2072	72.7571735114	77.4699584702	78.6923323569	2072	52.7312835799	60.8078773565	68.0969912294
	2073	50.7669581242	51.7015496127	52.723223592	2073	10.4166623893	17.6392234324	25.69453949			2073	72.9594045794	77.645968255	78.8566281878	2073	52.7352758553	60.855375301	68.1473180424
	2074	49.9046492441	50.8606265256	51.9054397038	2074	10.2055782924	17.3254469268	25.3455178553			2074	73.1574152247	77.7990184044	78.9968500354	2074	52.7401634403	60.899537168	68.1907047049
	2075	49.1060531466	50.084770177	51.1517464302	2075	10.0216094924	17.0511204057	25.0461348821			2075	73.3627696095	77.9400759714	79.1219433679	2075	52.7841439681	60.9714743202	68.2530799098
	2076	48.4819702874	49.4836683164	50.5728167613	2076	9.9151768416	16.8932852119	24.8931992957			2076	73.5664652885	78.060716236	79.2237535136	2076	52.9113891795	61.0874131676	68.3350012416
	2077	47.9849248748	49.0100132929	50.1217052662	2077	9.8454418848	16.7897506092	24.8084027707			2077	73.7701853996	78.1682421955	79.3039700991	2077	53.0907482176	61.2367832021	68.4367428153
	2078	47.6056676136	48.6535731891	49.7870102355	2078	9.7954732249	16.7354738882	24.7853220548			2078	73.9576729402	78.2557173021	79.3631428378	2078	53.2941380283	61.3978639807	68.541630463
	2079	47.3281359902	48.3978368821	49.5516991825	2079	9.7732373132	16.7225328447	24.8135974695			2079	74.1086711249	78.3125617735	79.3952685318	2079	53.5016145746	61.5551946658	68.637565909
	2080	47.1681986806	48.2575642926	49.430539889	2080	9.7919305541	16.7674145283	24.9131565729			2080	74.2293761773	78.345516211	79.4070505185	2080	53.7345943686	61.7243002028	68.7366103312
	2081	47.2141010833	48.319912815	49.509413378	2081	9.9085207454	16.9553961116	25.1914562388			2081	74.3133143945	78.3555685078	79.4012115767	2081	54.0394750354	61.9266374118	68.8484591784
	2082	47.3927831302	48.5112461837	49.7120774502	2082	10.0809332603	17.2209001965	25.5632212848			2082	74.3578019359	78.3401808481	79.3777413558	2082	54.3842121885	62.1433648781	68.9597596381
	2083	47.6827974683	48.8088449114	50.0148397688	2083	10.3055966804	17.5583071976	26.0198029274			2083	74.3750356723	78.3066422994	79.3386013077	2083	54.7564728318	62.3679053837	69.0670848591
	2084	48.0586132819	49.1869183769	50.3917629058	2084	10.5705221082	17.9505732384	26.5392809752			2084	74.3655171323	78.25724405	79.2863024283	2084	55.1128312041	62.5764475269	69.1596166317
	2085	48.5262778501	49.6507868442	50.8474577667	2085	10.8908663897	18.4175502746	27.1438190533			2085	74.3509325267	78.2107310075	79.2387152746	2085	55.4573499762	62.7792144281	69.2522620363
	2086	49.1121111221	50.227430172	51.4095784924	2086	11.3425522776	19.064914075	27.9589106691			2086	74.3095336465	78.1491400528	79.1819248023	2086	55.7903329384	62.9671244772	69.3326907356
	2087	49.7408055987	50.8420374954	52.0040832289	2087	11.9002230542	19.8445704827	28.9169488854			2087	74.2295569109	78.0765802068	79.122595401	2087	56.0825581084	63.1297067515	69.3948713846
	2088	50.411200003	51.4925566056	52.633605335	2088	12.529048458	20.7202682839	29.9703393609			2088	74.1321317514	77.9990169206	79.0630834779	2088	56.2924044802	63.2446904937	69.4341518155
	2089	51.0976733661	52.159638954	53.2886908077	2089	13.2039139821	21.6635662475	31.0800625938			2089	74.0002257405	77.9035071158	78.9905765477	2089	56.3259357679	63.2614538056	69.4281683526
	2090	51.7958827394	52.8370036153	53.949796816	2090	13.9510712075	22.6858588649	32.2535948033			2090	73.875641852	77.8188427532	78.9299772988	2090	56.3484236948	63.2734974092	69.4229238133
	2091	52.4874737279	53.5056985481	54.5998552007	2091	14.8692860488	23.9187229193	33.6337832878			2091	73.7148285809	77.7322175945	78.8743199355	2091	56.3585067329	63.2768296987	69.4125251638
	2092	53.1368272306	54.1303947015	55.2038065063	2092	16.0502088797	25.4546789834	35.2912218547			2092	73.5219403602	77.6444213617	78.8185300281	2092	56.3346698249	63.2620762713	69.3944280395
	2093	53.7758816343	54.7417202705	55.7911257224	2093	17.4094148348	27.1659150289	37.0706755594			2093	73.3379238011	77.569711333	78.7723322418	2093	56.3230173119	63.2515811042	69.3766184284
	2094	54.3370861838	55.2736069699	56.297091618	2094	18.5843260692	28.5951025468	38.5070115295			2094	73.1698844102	77.5095802735	78.7396219426	2094	56.3305188546	63.2479225124	69.3593004085
	2095	54.7864132063	55.6923246112	56.6883292432	2095	19.7703348144	29.978148972	39.8388254384			2095	72.9925828237	77.4574910274	78.7176576541	2095	56.2943274153	63.2283194482	69.344316929
	2096	55.118627908	55.9966666829	56.9675424294	2096	21.0896867597	31.4727260917	41.232444568			2096	72.7963381006	77.4090139044	78.7124497887	2096	56.2596698753	63.2077580562	69.3278238448
	2097	55.3137121484	56.1668957572	57.1152375215	2097	22.2061707667	32.6920963849	42.3287006615			2097	72.6108775724	77.3814287484	78.7287915204	2097	56.2558173488	63.2087959959	69.3272372554
	2098	55.4261963957	56.2547082711	57.1804147315	2098	22.7639599685	33.261399918	42.8097314225			2098	72.4632900452	77.3781933407	78.7635929397	2098	56.258055697	63.2143312455	69.3308685483
	2099	55.5787277373	56.3804226587	57.2812294056	2099	23.2623702309	33.7531224779	43.2107847879			2099	72.3528027816	77.3931417858	78.8097604065	2099	56.2489672512	63.214152039	69.33304756
