# Supplementary material for: Modelling hepatitis B virus infection and impact of timely birth dose vaccine: A comparison of two simulation models
Source: PLoS One. 2020 Aug 10;15(8):e0237525. doi: 10.1371/journal.pone.0237525 (PMC7416941; doi:10.1371/journal.pone.0237525)
Supplement: S1 Dataset — (ZIP) [file pone.0237525.s012.zip › S1_Dataset/incident_chronic_by_age_2099.csv]

Incident cases, chronic, cal year 2099				PRoGReSs												Imperial
			Age	PAK_I	PAK_II	PAK_III	IND_I	IND_II	IND_III	NGA_I	NGA_II	NGA_III	ETH_I	ETH_II	ETH_III	PAK_I	PAK_II	PAK_III	IND_I	IND_II	IND_III	NGA_I	NGA_II	NGA_III	ETH_I	ETH_II	ETH_III
			0	85	30	6	72	28	11	829,454	445	202	23	28	7	1,027	842	2	546	478	5	107,018	27,990	95	2,628	2,675	4
			1	11	2	1	6	1	1	217,798	77	47	2	3	1	35	15	0	18	9	0	23,531	503	2	41	47	0
			2	5	1	0	3	1	0	87,106	37	23	1	1	1	51	22	0	27	13	0	33,787	730	3	60	68	0
			3	3	1	0	2	0	0	49,222	23	14	1	1	0	46	20	0	24	12	0	29,693	649	3	54	61	0
			4	2	0	0	1	0	0	32,122	16	10	0	1	0	40	18	0	21	10	0	25,635	566	3	47	54	0
			5	2	0	0	1	0	0	22,641	12	7	0	0	0	17	7	0	9	5	0	10,450	234	1	20	22	0
			6	1	0	0	1	0	0	16,759	9	6	0	0	0	2	1	0	1	1	0	1,241	29	1	2	3	0
			7	1	0	0	1	0	0	12,812	7	4	0	0	0	1	0	0	1	0	0	321	8	0	1	1	0
			8	1	0	0	0	0	0	10,011	6	4	0	0	0	1	0	0	1	0	0	212	5	0	0	1	0
			9	1	0	0	0	0	0	7,953	5	3	0	0	0	1	0	0	0	0	0	186	5	0	0	0	0
			10	1	0	0	0	0	0	6,389	4	2	0	0	0	1	0	0	0	0	0	170	4	0	0	0	0
			11	0	0	0	0	0	0	5,178	3	2	0	0	0	0	0	0	0	0	0	157	4	0	0	0	0
			12	0	0	0	0	0	0	4,219	3	2	0	0	0	0	0	0	0	0	0	145	4	0	0	0	0
			13	0	0	0	0	0	0	3,443	2	1	0	0	0	0	0	0	0	0	0	135	3	0	0	0	0
			14	0	0	0	0	0	0	2,813	2	1	0	0	0	0	0	0	0	0	0	125	3	0	0	0	0
			15	0	0	0	0	0	0	2,363	1	1	0	0	0	0	0	0	0	0	0	72	2	0	0	0	0
			16	0	0	0	0	0	0	1,918	1	0	0	0	0	0	0	0	0	0	0	37	1	0	0	0	0
			17	0	0	0	0	0	0	1,545	1	0	0	0	0	0	0	0	0	0	0	32	1	0	0	0	0
			18	0	0	0	0	0	0	1,283	1	0	0	0	0	0	0	0	0	0	0	29	1	0	0	0	0
			19	0	0	0	0	0	0	1,355	1	0	0	0	0	0	0	0	0	0	0	27	1	0	0	0	0
			20	0	0	0	0	0	0	1,373	1	1	0	0	0	0	0	0	0	0	0	26	1	0	0	0	0
			21	0	0	0	0	0	0	1,346	1	1	0	0	0	0	0	0	0	0	0	24	1	0	0	0	0
			22	0	0	0	0	0	0	1,288	1	1	0	0	0	0	0	0	0	0	0	23	1	0	0	0	0
			23	0	0	0	0	0	0	1,212	1	1	0	0	0	0	0	0	0	0	0	22	1	0	0	0	0
			24	0	0	0	0	0	0	1,129	1	1	0	0	0	0	0	0	0	0	0	20	1	0	0	0	0
			25	0	0	0	0	0	0	1,044	1	1	0	0	0	0	0	0	0	0	0	19	1	0	0	0	0
			26	0	0	0	0	0	0	963	1	1	0	0	0	0	0	0	0	0	0	18	1	0	0	0	0
			27	0	0	0	0	0	0	885	1	1	0	0	0	0	0	0	0	0	0	17	1	0	0	0	0
			28	0	0	0	0	0	0	810	1	1	0	0	0	0	0	0	0	0	0	16	1	0	0	0	0
			29	0	0	0	0	0	0	740	1	1	0	0	0	0	0	0	0	0	0	15	1	0	0	0	0
			30	0	0	0	0	0	0	675	1	1	0	0	0	0	0	0	0	0	0	15	1	0	0	0	0
			31	0	0	0	0	0	0	615	1	1	0	0	0	0	0	0	0	0	0	14	1	0	0	0	0
			32	0	0	0	0	0	0	559	1	1	0	0	0	0	0	0	0	0	0	13	1	0	0	0	0
			33	0	0	0	0	0	0	506	1	1	0	0	0	0	0	0	0	0	0	13	0	0	0	0	0
			34	0	0	0	0	0	0	456	1	1	0	0	0	0	0	0	0	0	0	12	0	0	0	0	0
			35	0	0	0	0	0	0	430	1	1	0	0	0	0	0	0	0	0	0	11	0	0	0	0	0
			36	0	0	0	0	0	0	405	1	1	0	0	0	0	0	0	0	0	0	11	0	0	0	0	0
			37	0	0	0	0	0	0	380	1	1	0	0	0	0	0	0	0	0	0	10	0	0	0	0	0
			38	0	0	0	0	0	0	355	1	1	0	0	0	0	0	0	0	0	0	10	0	0	0	0	0
			39	0	0	0	0	0	0	329	1	1	0	0	0	0	0	0	0	0	0	9	0	0	0	0	0
			40	0	0	0	0	0	0	305	1	1	0	0	0	0	0	0	0	0	0	9	0	0	0	0	0
			41	0	0	0	0	0	0	281	1	1	0	0	0	0	0	0	0	0	0	8	0	0	0	0	0
			42	0	0	0	0	0	0	257	1	1	0	0	0	0	0	0	0	0	0	8	0	0	0	0	0
			43	0	0	0	0	0	0	235	1	1	0	0	0	0	0	0	0	0	0	8	0	0	0	0	0
			44	0	0	0	0	0	0	213	1	1	0	0	0	0	0	0	0	0	0	7	0	0	0	0	0
			45	0	0	0	0	0	0	193	1	1	0	0	0	0	0	0	0	0	0	7	0	0	0	0	0
			46	0	0	0	0	0	0	174	1	1	0	0	0	0	0	0	0	0	0	6	0	0	0	0	0
			47	0	0	0	0	0	0	156	1	1	0	0	0	0	0	0	0	0	0	6	0	0	0	0	0
			48	0	0	0	0	0	0	140	1	1	0	0	0	0	0	0	0	0	0	6	0	0	0	0	0
			49	0	0	0	0	0	0	125	1	1	0	0	0	0	0	0	0	0	0	6	0	0	0	0	0
			50	0	0	0	0	0	0	122	1	1	0	0	0	0	0	0	0	0	0	5	0	0	0	0	0
			51	0	0	0	0	0	0	119	1	1	0	0	0	0	0	0	0	0	0	5	0	0	0	0	0
			52	0	0	0	0	0	0	115	1	1	0	0	0	0	0	0	0	0	0	5	0	0	0	0	0
			53	0	0	0	0	0	0	112	1	1	0	0	0	0	0	0	0	0	0	5	0	0	0	0	0
			54	0	0	0	0	0	0	108	1	1	0	0	0	0	0	0	0	0	0	4	0	0	0	0	0
			55	0	0	0	0	0	0	104	1	1	0	0	0	0	0	0	0	0	0	4	0	0	0	0	0
			56	0	0	0	0	0	0	100	1	1	0	0	0	0	0	0	0	0	0	4	0	0	0	0	0
			57	0	0	0	0	0	0	95	1	1	0	0	0	0	0	0	0	0	0	4	0	0	0	0	0
			58	0	0	0	0	0	0	91	1	1	0	0	0	0	0	0	0	0	0	3	0	0	0	0	0
			59	0	0	0	0	0	0	87	1	1	0	0	0	0	0	0	0	0	0	3	0	0	0	0	0
			60	0	0	0	0	0	0	82	1	1	0	0	0	0	0	0	0	0	0	3	0	0	0	0	0
			61	0	0	0	0	0	0	78	1	1	0	0	0	0	0	0	0	0	0	3	0	0	0	0	0
			62	0	0	0	0	0	0	73	1	1	0	0	0	0	0	0	0	0	0	3	0	0	0	0	0
			63	0	0	0	0	0	0	69	1	1	0	0	0	0	0	0	0	0	0	3	0	0	0	0	0
			64	0	0	0	0	0	0	64	1	1	0	0	0	0	0	0	0	0	0	2	0	0	0	0	0
			65	0	0	0	0	0	0	60	1	1	0	0	0	0	0	0	0	0	0	2	0	0	0	0	0
			66	0	0	0	0	0	0	56	1	1	0	0	0	0	0	0	0	0	0	2	0	0	0	0	0
			67	0	0	0	0	0	0	52	1	0	0	0	0	0	0	0	0	0	0	2	0	0	0	0	0
			68	0	0	0	0	0	0	48	1	0	0	0	0	0	0	0	0	0	0	2	0	0	0	0	0
			69	0	0	0	0	0	0	44	1	0	0	0	0	0	0	0	0	0	0	2	0	0	0	0	0
			70	0	0	0	0	0	0	41	0	0	0	0	0	0	0	0	0	0	0	1	0	0	0	0	0
			71	0	0	0	0	0	0	37	0	0	0	0	0	0	0	0	0	0	0	1	0	0	0	0	0
			72	0	0	0	0	0	0	33	0	0	0	0	0	0	0	0	0	0	0	1	0	0	0	0	0
			73	0	0	0	0	0	0	30	0	0	0	0	0	0	0	0	0	0	0	1	0	0	0	0	0
			74	0	0	0	0	0	0	27	1	1	0	0	0	0	0	0	0	0	0	1	0	0	0	0	0
			75	0	0	0	0	0	0	25	2	2	0	0	0	0	0	0	0	0	0	1	0	0	0	0	0
			76	0	0	0	0	0	0	21	3	3	0	0	0	0	0	0	0	0	0	1	0	0	0	0	0
			77	0	0	0	0	0	0	19	5	5	0	0	0	0	0	0	0	0	0	1	0	0	0	0	0
			78	0	0	0	0	0	0	16	7	7	0	0	0	0	0	0	0	0	0	1	0	0	0	0	0
			79	0	0	0	0	0	0	14	8	8	0	0	0	0	0	0	0	0	0	1	0	0	0	0	0
			80	0	0	0	0	0	0	13	9	9	0	0	0	0	0	0	0	0	0	1	0	0	0	0	0
			81	0	0	0	0	0	0	10	9	9	0	0	0	0	0	0	0	0	0	0	0	0	0	0	0
			82	0	0	0	0	0	0	7	7	7	0	0	0	0	0	0	0	0	0	0	0	0	0	0	0
			83	0	0	0	0	0	0	5	5	5	0	0	0	0	0	0	0	0	0	0	0	0	0	0	0
			84	0	0	0	0	0	0	2	2	2	0	0	0	0	0	0	0	0	0	0	0	0	0	0	0
			85	1	1	1	14	14	14	8	8	8	5	5	5	0	0	0	0	0	0	1	0	0	0	0	0
			TOTAL	124	38	10	114	49	30	1,335,950	766	428	36	45	17	1,227	929	2	655	533	8	233,472	30,762	115	2,859	2,937	5
			Perinatal	63	26	4	60	25	10	108,047	286	105	19	23	5	1,027	842	2	546	478	5	107,018	27,990	95	2,628	2,675	4
			% Perinatal (of 0)	74%	88%	80%	82%	91%	88%	13%	64%	52%	84%	80%	69%	100%	100%	100%	100%	100%	100%	100%	100%	100%	100%	100%	100%
			% Perinatal	51%	69%	45%	53%	52%	33%	8%	37%	25%	54%	51%	28%	84%	91%	70%	83%	90%	60%	46%	91%	83%	92%	91%	70%
			% 0	68%	78%	56%	64%	57%	37%	62%	58%	47%	64%	63%	40%	84%	91%	70%	83%	90%	60%	46%	91%	83%	92%	91%	70%
			% 0–4	85%	87%	67%	74%	62%	41%	91%	78%	69%	74%	75%	52%	98%	99%	78%	97%	98%	66%	94%	99%	92%	99%	99%	78%
