# Supplementary material for: Modelling hepatitis B virus infection and impact of timely birth dose vaccine: A comparison of two simulation models
Source: PLoS One. 2020 Aug 10;15(8):e0237525. doi: 10.1371/journal.pone.0237525 (PMC7416941; doi:10.1371/journal.pone.0237525)
Supplement: S1 Dataset — (ZIP) [file pone.0237525.s012.zip › S1_Dataset/model_outcomes_per_year_PAK.csv]

Country: Pakistan	I	I	I	I	I	I	II	II	II	II	II	II	III	III	III	III	III	III	I	I	I	I	I	I	II	II	II	II	II	II	III	III	III	III	III	III
	PRoGReSs																		Imperial
Scenario:	Scenario I						Scenario II						Scenario III						Scenario I						Scenario II						Scenario III
Year	Number of new chronic HBV infections that year	2.5 perc	97.5 perc	Number of deaths-attributed to HBV that year	2.5 perc	97.5 perc	Number of new chronic HBV infections that year	2.5 perc	97.5 perc	Number of deaths-attributed to HBV that year	2.5 perc	97.5 perc	Number of new chronic HBV infections that year	2.5 perc	97.5 perc	Number of deaths-attributed to HBV that year	2.5 perc	97.5 perc	Number of new chronic HBV infections that year	2.5 perc	97.5 perc	Number of deaths-attributed to HBV that year	2.5 perc	97.5 perc	Number of new chronic HBV infections that year	2.5 perc	97.5 perc	Number of deaths-attributed to HBV that year	2.5 perc	97.5 perc	Number of new chronic HBV infections that year	2.5 perc	97.5 perc	Number of deaths-attributed to HBV that year	2.5 perc	97.5 perc
2015	37,406	36,613	56,200	11,491	8,918	18,751	37,406	36,613	56,200	11,491	8,918	18,751	37,406	36,613	56,200	11,491	8,918	18,751	54,212	33,915	90,060	12,648	9,748	15,994	54,212	33,915	90,060	12,648	9,748	15,994	54,212	33,915	90,060	12,648	9,748	15,994
2016	30,277	29,551	45,459	11,673	9,054	19,005	30,277	29,551	45,459	11,673	9,054	19,005	30,277	29,551	45,459	11,673	9,054	19,005	54,656	34,155	90,985	13,056	10,073	16,533	54,656	34,155	90,985	13,056	10,073	16,533	54,656	34,155	90,985	13,056	10,073	16,533
2017	27,273	26,560	40,958	11,872	9,214	19,302	27,273	26,560	40,958	11,872	9,214	19,302	27,273	26,560	40,958	11,872	9,214	19,302	53,556	33,222	89,686	13,476	10,405	17,092	53,556	33,222	89,686	13,476	10,405	17,092	53,556	33,222	89,686	13,476	10,405	17,092
2018	25,557	24,855	38,396	12,076	9,381	19,606	25,044	24,348	37,621	12,073	9,378	19,602	24,460	23,973	37,088	12,073	9,377	19,602	51,549	31,606	87,084	13,909	10,744	17,671	51,544	31,602	87,077	13,909	10,744	17,671	47,292	29,188	79,344	13,909	10,744	17,671
2019	24,284	23,594	36,497	12,273	9,546	19,907	23,148	22,469	34,785	12,267	9,538	19,893	21,998	21,758	33,700	12,266	9,538	19,893	49,496	29,966	84,394	14,358	11,091	18,274	49,410	29,903	84,267	14,358	11,091	18,274	40,964	25,134	68,833	14,358	11,091	18,273
2020	23,196	22,518	34,874	12,469	9,712	20,208	21,418	20,757	32,197	12,458	9,699	20,186	19,722	19,593	30,515	12,457	9,698	20,184	47,676	28,497	82,056	14,818	11,444	18,895	47,404	28,299	81,654	14,817	11,444	18,895	34,721	21,173	58,378	14,817	11,443	18,894
2021	22,238	21,572	33,443	12,667	9,883	20,513	19,826	19,183	29,820	12,652	9,864	20,482	17,604	17,579	27,554	12,650	9,863	20,480	46,425	27,453	80,535	15,275	11,788	19,511	45,877	27,055	79,723	15,274	11,788	19,510	28,973	17,610	48,567	15,273	11,787	19,509
2022	21,333	20,680	32,093	12,861	10,051	20,814	18,315	17,690	27,565	12,841	10,027	20,774	15,590	15,533	24,734	12,840	10,026	20,772	45,271	26,477	79,160	15,739	12,122	20,143	44,363	25,822	77,810	15,737	12,121	20,141	23,440	14,227	39,029	15,736	12,119	20,139
2023	20,385	19,749	30,675	13,051	10,216	21,111	16,806	16,205	25,312	13,027	10,188	21,062	13,627	13,473	22,079	13,025	10,186	21,059	43,417	25,019	76,778	16,202	12,451	20,782	42,124	24,090	74,846	16,200	12,449	20,779	17,820	10,809	29,350	16,198	12,448	20,777
2024	19,442	18,827	29,270	13,230	10,372	21,389	15,354	14,778	23,142	13,202	10,339	21,331	11,764	11,521	19,556	13,200	10,337	21,327	41,440	23,489	74,178	16,658	12,771	21,424	39,777	22,304	71,679	16,655	12,769	21,421	12,589	7,696	20,193	16,652	12,766	21,417
2025	18,510	17,916	27,880	13,404	10,524	21,653	13,956	13,407	21,052	13,372	10,486	21,587	10,004	9,679	16,972	13,369	10,484	21,582	39,439	21,944	71,539	17,101	13,077	22,064	37,437	20,532	68,507	17,099	13,075	22,060	7,825	4,873	11,681	17,095	13,072	22,056
2026	17,593	17,023	26,519	13,578	10,675	21,912	12,992	12,467	19,619	13,544	10,636	21,841	9,213	8,900	15,692	13,541	10,633	21,835	37,419	20,396	68,844	17,502	13,348	22,655	35,118	18,795	65,324	17,499	13,346	22,650	6,796	4,158	10,257	17,495	13,343	22,646
2027	16,714	16,166	25,212	13,747	10,824	22,161	12,183	11,679	18,416	13,713	10,784	22,087	8,571	8,272	14,644	13,710	10,781	22,080	35,393	18,844	66,112	17,891	13,606	23,245	32,903	17,138	62,259	17,887	13,603	23,241	5,913	3,531	9,043	17,884	13,600	23,236
2028	15,898	15,371	24,000	13,913	10,969	22,399	11,477	10,994	17,368	13,878	10,928	22,323	8,021	7,736	13,741	13,875	10,926	22,315	33,287	17,247	63,223	18,269	13,833	23,838	30,733	15,530	59,218	18,265	13,828	23,833	5,205	3,014	8,099	18,261	13,822	23,828
2029	15,022	14,520	22,699	14,069	11,105	22,634	10,748	10,290	16,286	14,034	11,065	22,557	7,483	7,217	12,842	14,030	11,063	22,548	31,143	15,661	60,222	18,638	14,035	24,433	28,621	14,000	56,207	18,634	14,030	24,428	4,641	2,633	7,371	18,630	14,024	24,423
2030	14,141	13,666	21,388	14,219	11,236	22,866	10,033	9,602	15,222	14,184	11,197	22,788	6,970	6,726	11,983	14,180	11,194	22,778	29,097	14,158	57,342	18,994	14,220	25,001	26,678	12,602	53,430	18,990	14,215	24,998	4,205	2,312	6,826	18,987	14,210	24,995
2031	13,304	12,856	20,143	14,369	11,366	23,100	9,370	8,964	14,234	14,335	11,328	23,021	6,501	6,275	11,192	14,331	11,325	23,010	27,189	12,762	54,635	19,309	14,373	25,489	24,899	11,326	50,867	19,306	14,368	25,486	3,866	2,058	6,414	19,302	14,363	25,483
2032	12,487	12,064	18,927	14,514	11,491	23,330	8,739	8,358	13,295	14,480	11,454	23,251	6,056	5,846	10,442	14,476	11,452	23,239	25,446	11,493	52,143	19,616	14,517	25,966	23,288	10,179	48,528	19,612	14,512	25,963	3,577	1,841	6,064	19,609	14,507	25,961
2033	11,755	11,353	17,838	14,653	11,613	23,557	8,190	7,829	12,477	14,620	11,577	23,478	5,662	5,465	9,781	14,615	11,575	23,465	23,948	10,396	50,011	19,913	14,654	26,432	21,921	9,200	46,549	19,910	14,649	26,429	3,334	1,659	5,769	19,907	14,645	26,426
2034	11,015	10,635	16,737	14,784	11,728	23,758	7,638	7,298	11,655	14,751	11,693	23,679	5,274	5,092	9,126	14,746	11,691	23,665	22,528	9,376	47,956	20,204	14,790	26,883	20,624	8,291	44,638	20,201	14,785	26,881	3,105	1,492	5,546	20,198	14,781	26,878
2035	10,265	9,907	15,620	14,909	11,838	23,942	7,087	6,769	10,832	14,877	11,805	23,863	4,890	4,723	8,473	14,871	11,803	23,848	21,197	8,436	46,015	20,482	14,923	27,312	19,405	7,452	42,827	20,479	14,919	27,309	2,890	1,338	5,368	20,476	14,915	27,307
2036	9,512	9,177	14,501	15,034	11,949	24,117	6,534	6,238	10,004	15,003	11,917	24,039	4,511	4,360	7,824	14,997	11,915	24,023	19,926	7,566	44,131	20,708	15,031	27,660	18,229	6,670	41,049	20,705	15,027	27,658	2,681	1,194	5,088	20,702	15,022	27,655
2037	8,776	8,464	13,407	15,155	12,055	24,277	5,999	5,726	9,204	15,124	12,025	24,199	4,145	4,010	7,198	15,118	12,023	24,183	18,813	6,822	42,463	20,919	15,138	27,975	17,200	6,005	39,478	20,916	15,134	27,973	2,496	1,071	4,824	20,913	15,129	27,971
2038	8,140	7,845	12,459	15,271	12,159	24,421	5,550	5,293	8,525	15,242	12,130	24,344	3,825	3,701	6,656	15,235	12,128	24,335	18,037	6,295	41,351	21,112	15,243	28,250	16,495	5,546	38,443	21,109	15,240	28,248	2,355	979	4,620	21,105	15,234	28,245
2039	7,547	7,268	11,575	15,385	12,254	24,587	5,134	4,893	7,895	15,356	12,226	24,531	3,525	3,410	6,149	15,348	12,223	24,522	17,359	5,845	40,372	21,286	15,350	28,587	15,872	5,153	37,518	21,283	15,346	28,582	2,218	897	4,414	21,277	15,338	28,572
2040	7,037	6,772	10,813	15,494	12,336	24,765	4,762	4,536	7,330	15,465	12,308	24,710	3,258	3,151	5,696	15,457	12,305	24,700	16,765	5,461	39,514	21,436	15,456	28,948	15,315	4,812	36,685	21,432	15,451	28,942	2,085	821	4,204	21,424	15,439	28,928
2041	6,545	6,294	10,077	15,604	12,420	24,945	4,399	4,187	6,778	15,575	12,394	24,891	2,999	2,901	5,254	15,567	12,390	24,880	16,213	5,120	38,696	21,521	15,534	29,222	14,778	4,502	35,860	21,516	15,527	29,214	1,949	749	3,980	21,501	15,508	29,191
2042	6,075	5,838	9,365	15,709	12,503	25,116	4,048	3,850	6,244	15,680	12,477	25,061	2,750	2,661	4,829	15,671	12,474	25,050	15,682	4,816	37,871	21,586	15,613	29,470	14,251	4,219	35,008	21,579	15,603	29,460	1,811	679	3,744	21,555	15,572	29,423
2043	5,643	5,419	8,710	15,808	12,585	25,277	3,723	3,539	5,748	15,779	12,560	25,222	2,518	2,437	4,431	15,769	12,556	25,210	15,214	4,568	37,123	21,630	15,692	29,732	13,773	3,982	34,194	21,620	15,679	29,716	1,677	617	3,504	21,583	15,631	29,659
2044	5,275	5,061	8,151	15,896	12,672	25,418	3,452	3,278	5,334	15,866	12,647	25,362	2,315	2,238	4,086	15,856	12,643	25,350	14,782	4,350	36,415	21,654	15,772	30,065	13,323	3,769	33,397	21,640	15,754	30,043	1,544	558	3,259	21,587	15,685	29,961
2045	4,928	4,723	7,625	15,973	12,755	25,541	3,201	3,036	4,950	15,943	12,731	25,484	2,121	2,045	3,761	15,932	12,726	25,471	14,362	4,148	35,710	21,656	15,850	30,373	12,880	3,569	32,595	21,637	15,825	30,345	1,410	501	3,005	21,562	15,729	30,231
2046	4,646	4,451	7,195	16,047	12,842	25,657	2,975	2,821	4,604	16,017	12,818	25,600	1,955	1,880	3,475	16,004	12,812	25,585	13,927	3,950	34,948	21,594	15,896	30,587	12,420	3,372	31,839	21,570	15,864	30,550	1,277	447	2,745	21,469	15,736	30,398
2047	4,379	4,193	6,785	16,110	12,926	25,752	2,757	2,613	4,270	16,078	12,901	25,694	1,798	1,724	3,203	16,065	12,895	25,679	13,459	3,749	34,084	21,515	15,938	30,778	11,931	3,173	30,915	21,484	15,897	30,732	1,145	395	2,482	21,354	15,733	30,536
2048	4,090	3,914	6,344	16,160	13,007	25,827	2,536	2,402	3,930	16,127	12,981	25,767	1,636	1,564	2,924	16,113	12,975	25,751	12,970	3,549	33,135	21,420	15,975	30,719	11,426	2,975	29,933	21,382	15,925	30,686	1,017	346	2,223	21,218	15,720	30,577
2049	3,820	3,652	5,928	16,190	13,071	25,872	2,335	2,209	3,620	16,157	13,045	25,811	1,485	1,414	2,675	16,141	13,038	25,794	12,470	3,350	32,142	21,314	16,010	30,548	10,916	2,782	28,917	21,268	15,950	30,509	896	301	1,973	21,067	15,701	30,376
2050	3,569	3,409	5,544	16,200	13,122	25,886	2,150	2,032	3,334	16,165	13,096	25,823	1,347	1,276	2,446	16,149	13,088	25,805	11,973	3,157	31,141	21,192	15,985	30,327	10,415	2,596	27,905	21,138	15,936	30,281	783	260	1,735	20,897	15,673	30,122
2051	3,349	3,196	5,205	16,200	13,168	25,883	1,991	1,881	3,089	16,163	13,141	25,819	1,224	1,154	2,247	16,146	13,132	25,800	11,491	2,972	30,246	21,010	15,791	29,988	9,936	2,422	26,923	20,948	15,758	29,934	681	224	1,516	20,662	15,561	29,746
2052	3,140	2,994	4,884	16,180	13,201	25,851	1,841	1,738	2,858	16,143	13,173	25,786	1,111	1,041	2,061	16,123	13,164	25,765	10,993	2,787	29,256	20,819	15,525	29,771	9,450	2,249	25,903	20,747	15,486	29,669	586	191	1,307	20,412	15,292	29,331
2053	2,968	2,829	4,619	16,144	13,220	25,793	1,711	1,614	2,657	16,104	13,191	25,724	1,016	947	1,902	16,084	13,181	25,703	10,488	2,602	28,212	20,619	15,262	29,605	8,966	2,082	25,094	20,538	15,217	29,490	499	162	1,117	20,148	14,971	28,908
2054	2,805	2,673	4,367	16,080	13,235	25,697	1,590	1,499	2,470	16,039	13,206	25,626	929	861	1,755	16,016	13,194	25,603	9,981	2,421	27,150	20,416	15,005	29,433	8,490	1,921	24,288	20,325	14,951	29,304	424	137	950	19,874	14,642	28,630
2055	2,646	2,521	4,122	15,983	13,233	25,557	1,477	1,391	2,295	15,939	13,196	25,483	849	785	1,619	15,915	13,184	25,458	9,486	2,245	26,101	20,203	14,747	29,247	8,032	1,767	23,509	20,102	14,685	29,104	360	116	806	19,583	14,298	28,325
2056	2,499	2,380	3,895	15,871	13,212	25,398	1,376	1,295	2,138	15,824	13,174	25,320	779	718	1,498	15,798	13,161	25,293	9,007	2,077	25,077	19,935	14,462	28,981	7,595	1,624	22,763	19,824	14,391	28,823	305	98	683	19,227	13,910	27,924
2057	2,355	2,243	3,673	15,734	13,174	25,201	1,281	1,205	1,991	15,684	13,134	25,119	715	658	1,387	15,656	13,119	25,090	8,532	1,914	24,195	19,661	14,180	28,711	7,167	1,486	22,020	19,540	14,098	28,536	259	82	577	18,856	13,510	27,501
2058	2,218	2,112	3,460	15,577	13,119	24,971	1,193	1,121	1,856	15,524	13,077	24,885	658	604	1,285	15,494	13,062	24,854	8,068	1,758	23,435	19,384	13,879	28,437	6,756	1,356	21,295	19,251	13,807	28,246	220	70	489	18,471	13,096	27,073
2059	2,085	1,985	3,255	15,388	13,023	24,694	1,112	1,044	1,729	15,332	12,979	24,602	607	556	1,192	15,299	12,963	24,568	7,625	1,610	22,698	19,107	13,406	28,167	6,368	1,235	20,600	18,963	13,341	27,958	189	60	419	18,077	12,673	26,659
2060	1,957	1,862	3,056	15,158	12,896	24,359	1,036	972	1,611	15,097	12,847	24,261	561	514	1,107	15,061	12,820	24,225	7,208	1,473	22,005	18,824	12,941	27,889	6,009	1,125	19,953	18,667	12,865	27,661	165	52	366	17,666	12,238	26,208
2061	1,834	1,745	2,866	14,909	12,736	24,020	964	905	1,500	14,844	12,683	23,901	519	475	1,028	14,805	12,654	23,860	6,821	1,347	21,360	18,488	12,592	27,537	5,677	1,025	19,351	18,319	12,475	27,289	146	45	325	17,192	11,764	25,501
2062	1,715	1,632	2,682	14,636	12,547	23,637	897	840	1,395	14,565	12,490	23,510	482	439	955	14,523	12,459	23,467	6,454	1,230	20,737	18,150	12,364	27,186	5,363	932	18,771	17,969	12,239	26,917	130	39	290	16,708	11,398	24,883
2063	1,603	1,525	2,508	14,346	12,339	23,221	834	779	1,297	14,269	12,278	23,086	446	404	886	14,222	12,244	23,039	6,109	1,122	20,139	17,811	12,132	26,836	5,069	847	18,215	17,616	11,998	26,544	116	35	265	16,214	11,069	24,242
2064	1,496	1,422	2,342	14,035	12,113	22,773	774	722	1,205	13,951	12,047	22,627	413	372	821	13,900	12,009	22,576	5,789	1,024	19,571	17,475	11,900	26,492	4,798	771	17,687	17,267	11,758	26,177	105	31	245	15,718	10,738	23,585
2065	1,394	1,325	2,184	13,691	11,834	22,267	717	668	1,117	13,599	11,762	22,110	382	342	759	13,542	11,720	22,054	5,501	937	19,056	17,133	11,661	26,142	4,553	703	17,054	16,911	11,511	25,802	95	27	229	15,211	10,401	22,901
2066	1,298	1,234	2,036	13,343	11,543	21,751	664	617	1,035	13,242	11,466	21,580	352	314	702	13,178	11,419	21,519	5,240	859	18,586	16,749	11,392	25,727	4,332	643	16,428	16,514	11,234	25,362	88	25	215	14,659	10,034	22,136
2067	1,208	1,148	1,896	12,978	11,249	21,212	614	570	958	12,866	11,165	21,025	325	288	648	12,796	11,113	20,958	5,000	790	18,139	16,365	11,120	25,313	4,128	589	15,843	16,116	10,948	24,922	80	22	203	14,106	9,666	21,357
2068	1,123	1,067	1,764	12,603	10,949	20,654	566	525	885	12,479	10,857	20,451	299	264	597	12,401	10,801	20,377	4,776	727	17,707	15,981	10,836	24,900	3,937	541	15,290	15,719	10,671	24,482	74	20	191	13,553	9,300	20,570
2069	1,043	990	1,640	12,216	10,641	20,074	522	483	817	12,079	10,541	19,852	274	241	549	11,992	10,479	19,771	4,569	672	17,288	15,603	10,488	24,493	3,758	498	14,765	15,328	10,337	24,049	68	18	179	13,009	8,940	19,783
2070	969	919	1,524	11,812	10,311	19,467	481	443	753	11,661	10,202	19,224	251	219	504	11,564	10,134	19,134	4,379	622	16,822	15,221	10,144	24,079	3,595	459	14,279	14,933	9,953	23,607	62	16	168	12,463	8,579	18,987
2071	900	853	1,417	11,415	9,980	18,866	442	407	693	11,246	9,861	18,599	229	199	462	11,138	9,786	18,501	4,206	578	16,328	14,812	9,802	23,613	3,444	425	13,828	14,512	9,561	23,115	57	15	158	11,896	8,100	18,143
2072	836	792	1,318	11,004	9,626	18,236	406	373	638	10,817	9,497	17,943	209	180	424	10,696	9,415	17,835	4,044	539	15,858	14,406	9,465	23,148	3,302	395	13,397	14,093	9,216	22,624	53	13	147	11,337	7,638	17,305
2073	777	735	1,225	10,587	9,265	17,590	373	341	586	10,381	9,125	17,270	190	163	387	10,247	9,035	17,151	3,889	504	15,403	14,002	9,132	22,684	3,167	367	12,977	13,677	8,878	22,135	48	12	137	10,787	7,193	16,477
2074	722	682	1,140	10,167	8,895	16,933	342	312	538	9,939	8,742	16,583	173	147	353	9,791	8,644	16,452	3,740	471	14,956	13,607	8,808	22,228	3,036	341	12,563	13,271	8,548	21,653	44	11	127	10,253	6,769	15,668
2075	671	634	1,060	9,745	8,524	16,268	313	285	493	9,494	8,356	15,884	156	132	322	9,331	8,248	15,741	3,599	441	14,524	13,212	8,488	21,766	2,911	318	12,163	12,865	8,223	21,167	40	10	117	9,726	6,359	14,869
2076	624	589	988	9,339	8,166	15,624	287	261	452	9,063	7,980	15,204	141	119	293	8,883	7,861	15,006	3,463	414	14,105	12,808	8,168	21,272	2,791	296	11,773	12,451	7,899	20,650	36	9	107	9,201	5,960	14,058
2077	581	548	920	8,930	7,801	14,973	263	238	414	8,629	7,581	14,515	127	106	267	8,431	7,454	14,265	3,330	388	13,688	12,408	7,856	20,781	2,674	276	11,386	12,042	7,584	20,137	33	8	97	8,689	5,578	13,354
2078	540	509	858	8,524	7,435	14,323	240	218	379	8,196	7,173	13,825	114	95	242	7,981	7,034	13,526	3,200	364	13,269	12,016	7,553	20,295	2,560	257	10,999	11,640	7,277	19,630	29	7	88	8,191	5,214	12,733
2079	503	474	800	8,121	7,082	13,675	220	199	347	7,767	6,780	13,135	102	85	220	7,534	6,629	12,791	3,071	341	12,848	11,634	7,261	19,820	2,447	239	10,613	11,250	6,982	19,135	26	6	79	7,713	4,869	12,131
2080	469	441	747	7,725	6,728	13,031	201	181	318	7,344	6,394	12,439	91	75	199	7,093	6,231	12,060	2,944	319	12,429	11,256	6,975	19,345	2,337	223	10,231	10,864	6,693	18,641	23	5	71	7,245	4,537	11,537
2081	437	410	697	7,351	6,388	12,420	184	165	291	6,943	6,030	11,771	82	67	181	6,673	5,848	11,364	2,821	298	12,015	10,887	6,700	18,859	2,231	207	9,855	10,487	6,417	18,137	21	5	63	6,800	4,227	10,854
2082	408	382	651	6,982	6,059	11,817	168	150	266	6,548	5,675	11,114	73	59	165	6,261	5,477	10,680	2,700	278	11,601	10,524	6,398	18,379	2,127	191	9,482	10,117	6,149	17,641	18	4	56	6,369	3,930	10,153
2083	380	355	607	6,621	5,737	11,224	153	137	243	6,162	5,325	10,472	64	52	150	5,858	5,114	10,013	2,580	259	11,188	10,169	6,056	17,908	2,025	177	9,114	9,756	5,827	17,155	16	4	50	5,953	3,648	9,472
2084	354	331	567	6,268	5,421	10,643	140	125	222	5,787	4,981	9,847	57	46	136	5,466	4,759	9,363	2,463	241	10,778	9,826	5,729	17,452	1,927	164	8,752	9,407	5,498	16,684	14	3	44	5,556	3,382	8,817
2085	331	308	530	5,926	5,131	10,076	128	114	203	5,423	4,666	9,239	50	41	124	5,087	4,430	8,732	2,351	223	10,380	9,487	5,410	17,000	1,833	151	8,403	9,062	5,179	16,218	13	3	39	5,171	3,126	8,268
2086	309	288	496	5,609	4,866	9,549	117	104	186	5,086	4,377	8,674	45	36	113	4,736	4,128	8,146	2,243	207	9,994	9,168	5,123	16,551	1,744	139	8,066	8,739	4,891	15,756	11	3	34	4,819	2,896	7,820
2087	288	268	464	5,303	4,602	9,038	107	95	170	4,761	4,091	8,130	39	32	102	4,398	3,831	7,582	2,138	192	9,615	8,855	4,844	16,111	1,658	128	7,739	8,421	4,613	15,305	10	2	30	4,481	2,677	7,377
2088	269	250	434	5,007	4,344	8,545	98	87	156	4,448	3,814	7,608	35	28	93	4,074	3,543	7,045	2,037	177	9,245	8,548	4,575	15,680	1,575	118	7,422	8,111	4,345	14,863	9	2	26	4,154	2,468	6,939
2089	251	233	406	4,724	4,096	8,072	89	79	144	4,151	3,550	7,110	31	25	85	3,767	3,269	6,540	1,940	163	8,886	8,252	4,318	15,265	1,497	108	7,117	7,811	4,089	14,505	8	2	23	3,844	2,271	6,514
2090	235	217	380	4,456	3,860	7,622	82	73	132	3,870	3,299	6,638	27	22	77	3,477	3,007	6,060	1,848	151	8,544	7,961	4,069	14,893	1,423	99	6,826	7,516	3,841	14,158	7	2	20	3,543	2,082	6,093
2091	219	203	355	4,212	3,644	7,212	75	67	122	3,615	3,071	6,208	24	20	70	3,214	2,769	5,625	1,762	139	8,219	7,688	3,848	14,566	1,353	91	6,553	7,240	3,622	13,819	6	1	18	3,279	1,917	5,728
2092	205	189	332	3,981	3,445	6,822	69	61	112	3,374	2,864	5,801	22	18	64	2,967	2,552	5,213	1,680	128	7,908	7,420	3,635	14,242	1,288	83	6,292	6,971	3,411	13,484	5	1	16	3,024	1,760	5,367
2093	191	176	311	3,760	3,256	6,450	64	56	103	3,146	2,669	5,416	19	16	59	2,734	2,347	4,824	1,602	118	7,611	7,158	3,430	13,920	1,226	76	6,044	6,708	3,208	13,151	5	1	14	2,780	1,595	5,010
2094	178	164	290	3,549	3,075	6,095	59	52	95	2,929	2,484	5,050	17	14	54	2,513	2,155	4,455	1,529	108	7,328	6,907	3,235	13,609	1,168	70	5,808	6,455	3,015	12,829	4	1	13	2,549	1,437	4,663
2095	167	153	271	3,350	2,903	5,760	54	47	88	2,727	2,312	4,708	15	13	49	2,308	1,977	4,112	1,460	100	7,061	6,659	3,046	13,298	1,114	64	5,585	6,206	2,830	12,507	4	1	11	2,327	1,288	4,320
2096	155	143	254	3,172	2,748	5,459	50	44	81	2,546	2,157	4,401	14	11	45	2,125	1,819	3,812	1,396	92	6,813	6,421	2,875	12,983	1,063	59	5,378	5,969	2,662	12,185	3	1	10	2,134	1,165	4,025
2097	145	133	237	3,002	2,600	5,172	46	40	75	2,376	2,012	4,111	12	10	41	1,954	1,671	3,528	1,336	85	6,577	6,189	2,711	12,672	1,016	54	5,181	5,737	2,502	11,866	3	1	9	1,950	1,049	3,734
2098	134	123	219	2,840	2,458	4,897	42	36	68	2,214	1,875	3,836	11	9	37	1,793	1,533	3,261	1,280	78	6,353	5,962	2,554	12,364	971	50	4,994	5,512	2,349	11,551	3	1	8	1,774	940	3,423
2099	124	113	203	2,685	2,321	4,635	38	33	62	2,061	1,746	3,576	10	8	34	1,642	1,404	3,009	1,227	73	6,140	5,742	2,404	12,060	929	46	4,817	5,294	2,207	11,305	2	1	8	1,607	839	3,122
Total	549,181	530,972	833,462	993,095	816,571	1,612,881	433,321	417,152	656,620	977,369	802,523	1,586,500	352,928	343,881	571,690	967,402	795,310	1,572,881	1,265,136	565,911	2,789,496	1,327,532	926,793	1,954,575	1,174,590	528,026	2,593,262	1,312,075	917,357	1,928,411	450,126	267,453	760,822	1,182,142	847,751	1,673,603
