# Supplementary material for: Modelling hepatitis B virus infection and impact of timely birth dose vaccine: A comparison of two simulation models
Source: PLoS One. 2020 Aug 10;15(8):e0237525. doi: 10.1371/journal.pone.0237525 (PMC7416941; doi:10.1371/journal.pone.0237525)
Supplement: S1 Dataset — (ZIP) [file pone.0237525.s012.zip › S1_Dataset/model_outcomes_per_year_NGA.csv]

Country: Nigeria	I	I	I	I	I	I	II	II	II	II	II	II	III	III	III	III	III	III	I	I	I	I	I	I	II	II	II	II	II	II	III	III	III	III	III	III
	PRoGReSs																		Imperial
Scenario:	Scenario I						Scenario II						Scenario III						Scenario I						Scenario II						Scenario III
Year	Number of new chronic HBV infections that year	2.5 perc	97.5 perc	Number of deaths-attributed to HBV that year	2.5 perc	97.5 perc	Number of new chronic HBV infections that year	2.5 perc	97.5 perc	Number of deaths-attributed to HBV that year	2.5 perc	97.5 perc	Number of new chronic HBV infections that year	2.5 perc	97.5 perc	Number of deaths-attributed to HBV that year	2.5 perc	97.5 perc	Number of new chronic HBV infections that year	2.5 perc	97.5 perc	Number of deaths-attributed to HBV that year	2.5 perc	97.5 perc	Number of new chronic HBV infections that year	2.5 perc	97.5 perc	Number of deaths-attributed to HBV that year	2.5 perc	97.5 perc	Number of new chronic HBV infections that year	2.5 perc	97.5 perc	Number of deaths-attributed to HBV that year	2.5 perc	97.5 perc
2015	613,749	578,488	713,675	25,259	18,979	39,080	613,749	578,488	713,675	25,259	18,979	39,080	613,749	578,488	713,675	25,259	18,979	39,080	402,963	266,642	492,380	18,673	15,741	22,173	402,963	266,642	492,380	18,673	15,741	22,173	402,963	266,642	492,380	18,673	15,741	22,173
2016	653,571	617,629	753,817	26,182	19,633	40,332	653,571	617,629	753,817	26,182	19,633	40,332	653,571	617,629	753,817	26,182	19,633	40,332	403,033	266,116	492,027	19,229	16,220	22,835	403,033	266,116	492,027	19,229	16,220	22,835	403,033	266,116	492,027	19,229	16,220	22,835
2017	761,320	719,093	878,527	27,672	20,800	42,479	761,320	719,093	878,527	27,672	20,800	42,479	761,320	719,093	878,527	27,672	20,800	42,479	449,472	297,287	547,268	19,842	16,751	23,564	449,472	297,287	547,268	19,842	16,751	23,564	449,472	297,287	547,268	19,842	16,751	23,564
2018	798,118	755,295	917,410	28,699	21,552	43,900	738,311	699,702	845,938	28,248	21,122	43,194	737,098	698,386	845,175	28,248	21,122	43,194	480,523	321,944	580,995	20,497	17,317	24,347	480,206	321,683	580,654	20,497	17,317	24,347	446,626	302,078	537,694	20,497	17,317	24,347
2019	819,570	776,683	940,578	29,640	22,214	45,206	681,545	647,616	777,163	28,581	21,204	43,543	678,920	644,822	775,495	28,581	21,204	43,542	518,828	353,270	624,150	21,205	17,925	25,195	512,718	348,106	616,831	21,198	17,918	25,188	443,854	307,930	538,163	21,196	17,917	25,187
2020	835,790	792,966	958,527	30,565	22,864	46,495	610,387	581,385	693,285	28,805	21,185	43,717	606,149	576,955	690,568	28,804	21,184	43,715	555,694	384,916	673,507	21,929	18,544	26,069	533,663	365,798	643,188	21,902	18,516	26,043	425,227	302,212	508,783	21,894	18,506	26,035
2021	850,975	808,219	975,598	31,555	23,568	47,883	531,879	507,827	601,812	29,026	21,152	43,862	525,829	501,609	597,765	29,024	21,150	43,857	582,872	409,059	702,101	22,672	19,190	26,939	533,487	365,268	641,890	22,608	19,123	26,878	381,629	275,466	458,112	22,587	19,099	26,858
2022	864,447	821,788	991,093	32,565	24,295	49,306	447,708	428,588	504,549	29,217	21,017	43,938	439,671	420,457	498,095	29,213	21,014	43,930	600,201	424,704	719,381	23,424	19,837	27,826	513,495	346,715	619,130	23,306	19,715	27,715	316,897	229,691	380,760	23,270	19,675	27,679
2023	877,281	834,702	1,006,131	33,599	25,050	50,770	360,305	346,034	403,668	29,396	20,829	43,942	350,106	336,071	396,010	29,391	20,823	43,932	609,394	432,573	729,259	24,192	20,491	28,740	482,809	318,080	590,338	24,015	20,308	28,573	242,595	174,869	290,821	23,965	20,253	28,524
2024	889,160	846,463	1,020,796	34,641	25,815	52,239	271,122	261,607	300,780	29,560	20,626	44,076	258,641	249,742	293,616	29,552	20,619	44,065	614,783	436,670	735,686	25,002	21,177	29,711	450,189	290,229	561,601	24,769	20,935	29,490	170,564	122,241	204,158	24,710	20,871	29,433
2025	900,361	857,194	1,035,376	35,698	26,599	53,732	181,702	176,595	199,317	29,728	20,573	44,197	166,865	162,137	191,586	29,719	20,564	44,182	617,231	437,801	739,436	25,830	21,871	30,710	417,884	265,995	532,329	25,545	21,575	30,439	104,472	75,380	125,206	25,483	21,507	30,380
2026	912,257	868,590	1,050,779	36,835	27,446	55,333	151,254	146,593	167,418	30,398	20,983	44,928	136,381	131,768	159,930	30,387	20,974	44,903	617,778	437,043	741,364	26,667	22,590	31,698	387,166	235,852	505,334	26,335	22,243	31,383	79,871	54,514	96,117	26,277	22,179	31,327
2027	923,006	878,865	1,065,120	37,990	28,312	56,956	135,167	130,581	150,921	31,200	21,517	45,768	120,370	115,780	143,527	31,189	21,507	45,737	615,021	433,522	739,703	27,521	23,314	32,714	361,484	211,753	482,276	27,152	22,928	32,364	63,516	41,122	79,824	27,102	22,872	32,315
2028	933,355	888,726	1,079,164	39,157	29,192	58,594	124,403	119,838	139,978	32,067	22,110	46,687	109,648	105,051	132,613	32,055	22,100	46,652	610,925	428,531	736,920	28,391	24,044	33,758	343,560	195,066	466,231	27,998	23,632	33,385	54,542	33,615	71,081	27,956	23,585	33,344
2029	942,520	897,436	1,092,076	40,336	30,073	60,245	116,148	111,628	131,588	32,977	22,738	47,818	101,555	96,995	124,254	32,964	22,727	47,778	604,420	421,740	731,222	29,296	24,797	34,851	330,178	183,909	453,643	28,890	24,369	34,465	49,696	29,342	66,426	28,854	24,329	34,430
2030	951,934	906,337	1,105,465	41,525	30,962	61,913	109,746	105,257	125,184	33,918	23,393	49,023	95,206	90,664	117,866	33,904	23,381	48,979	597,429	414,249	725,255	30,207	25,544	35,959	321,653	176,665	445,788	29,797	25,112	35,570	47,258	27,250	64,248	29,763	25,073	35,536
2031	962,674	916,537	1,120,306	42,817	31,924	63,717	104,948	100,514	120,397	34,964	24,125	50,367	90,457	85,953	113,078	34,948	24,113	50,318	590,378	406,431	719,502	31,122	26,312	37,047	315,226	170,958	440,225	30,712	25,879	36,657	45,894	26,020	63,049	30,678	25,840	36,624
2032	972,564	925,901	1,134,383	44,125	32,896	65,542	100,824	96,466	116,268	36,039	24,881	51,748	86,411	81,965	108,949	36,022	24,868	51,694	581,569	397,272	711,418	32,056	27,088	38,165	308,276	165,085	433,817	31,648	26,656	37,782	44,646	24,931	61,884	31,614	26,617	37,749
2033	981,882	934,728	1,147,821	45,451	33,875	67,389	97,352	93,086	112,763	37,141	25,655	53,164	83,011	78,634	105,431	37,123	25,641	53,106	572,580	387,800	700,385	33,012	27,874	39,316	301,567	159,438	427,048	32,606	27,443	38,961	43,464	23,922	60,747	32,572	27,405	38,928
2034	990,046	942,471	1,160,165	46,791	34,860	69,249	93,690	89,546	109,014	38,256	26,437	54,473	79,563	75,288	101,732	38,236	26,423	54,418	562,468	377,850	688,233	34,015	28,692	40,546	293,700	153,446	418,156	33,613	28,264	40,204	42,097	22,872	59,255	33,579	28,226	40,171
2035	999,018	950,969	1,173,556	48,149	35,855	71,133	90,581	86,532	105,874	39,383	27,228	55,740	76,524	72,319	98,585	39,362	27,212	55,680	553,083	368,401	677,010	35,037	29,519	41,819	286,388	147,918	409,819	34,639	29,094	41,479	40,786	21,899	57,764	34,605	29,055	41,446
2036	1,009,205	960,644	1,188,319	49,604	36,923	73,114	87,656	83,708	102,887	40,591	28,078	57,106	73,698	69,568	95,611	40,568	28,061	57,042	544,630	359,588	666,907	36,065	30,373	43,060	279,564	142,077	402,175	35,669	29,950	42,722	39,508	20,948	56,302	35,635	29,911	42,688
2037	1,019,373	970,284	1,203,238	51,083	38,005	75,096	84,963	81,113	100,146	41,819	28,943	58,495	71,059	66,999	92,824	41,795	28,926	58,426	536,522	351,022	657,178	37,128	31,254	44,352	273,099	136,516	394,978	36,736	30,833	44,015	38,242	19,970	54,806	36,701	30,792	43,980
2038	1,028,496	978,938	1,216,927	52,577	39,093	77,113	82,076	78,346	97,086	43,063	29,846	59,902	68,323	64,359	89,779	43,037	29,833	59,829	528,669	342,702	647,734	38,234	32,166	45,700	266,336	130,831	387,360	37,843	31,746	45,363	36,859	18,954	53,084	37,805	31,703	45,325
2039	1,037,452	987,422	1,230,502	54,091	40,200	79,197	79,026	75,432	93,732	44,317	30,750	61,400	65,510	61,666	86,546	44,289	30,732	61,302	521,316	334,876	639,055	39,407	33,134	47,131	259,157	125,006	379,105	39,012	32,708	46,790	35,323	17,893	51,111	38,970	32,659	46,746
2040	1,046,985	996,447	1,244,126	55,626	41,321	81,314	75,891	72,444	90,238	45,577	31,635	62,966	62,682	58,979	83,211	45,546	31,615	62,863	514,605	327,606	633,012	40,615	34,128	48,610	251,705	119,082	370,452	40,210	33,690	48,257	33,656	16,794	48,926	40,160	33,632	48,204
2041	1,058,069	1,006,970	1,259,026	57,268	42,525	83,558	72,727	69,437	86,686	46,917	32,584	64,635	59,868	56,335	79,842	46,884	32,563	64,525	508,454	320,931	627,473	41,818	35,149	50,038	243,840	112,984	361,202	41,392	34,686	49,664	31,863	15,653	46,539	41,330	34,615	49,597
2042	1,069,643	1,017,948	1,274,544	58,938	43,750	85,838	69,538	66,409	83,083	48,270	33,543	66,319	57,057	53,702	76,438	48,235	33,522	66,204	502,414	314,464	621,976	43,059	36,200	51,517	235,726	106,793	351,583	42,601	35,701	51,112	29,993	14,492	44,027	42,523	35,611	51,026
2043	1,080,872	1,028,611	1,289,517	60,627	44,990	88,134	66,199	63,242	79,277	49,633	34,513	68,013	54,166	51,003	72,869	49,595	34,491	67,891	496,239	308,068	616,201	44,338	37,282	53,048	227,149	100,427	341,279	43,835	36,734	52,600	28,028	13,305	41,358	43,737	36,619	52,490
2044	1,092,948	1,040,078	1,305,414	62,334	46,250	90,450	62,870	60,087	75,457	50,990	35,488	69,702	51,307	48,340	69,299	50,949	35,464	69,574	490,728	302,198	611,177	45,679	38,417	54,695	218,837	94,462	331,263	45,118	37,803	54,174	26,077	12,159	38,682	44,995	37,659	54,042
2045	1,104,758	1,051,305	1,320,950	64,045	47,520	92,774	59,350	56,727	71,383	52,337	36,462	71,389	48,328	45,548	65,513	52,293	36,437	71,256	485,946	296,901	607,024	47,043	39,569	56,388	211,030	89,114	321,805	46,409	38,874	55,799	24,176	11,084	36,033	46,259	38,698	55,637
2046	1,118,837	1,064,707	1,338,988	65,873	48,874	95,243	56,025	53,536	67,529	53,762	37,490	73,185	45,524	42,886	61,937	53,715	37,464	73,046	481,637	292,102	603,568	48,372	40,730	57,996	203,522	84,116	312,578	47,652	39,938	57,327	22,322	10,074	33,418	47,472	39,726	57,132
2047	1,133,176	1,078,359	1,357,263	67,718	50,244	97,735	52,783	50,421	63,761	55,185	38,520	75,052	42,796	40,298	58,442	55,135	38,492	74,943	477,468	287,546	600,128	49,720	41,906	59,638	196,363	79,479	303,667	48,903	41,005	58,877	20,553	9,137	30,899	48,690	40,754	58,645
2048	1,146,520	1,090,779	1,374,186	69,562	51,613	100,224	49,522	47,241	59,959	56,599	39,544	76,948	40,048	37,693	54,909	56,546	39,515	76,834	473,153	283,085	596,308	51,087	43,033	61,315	189,250	75,022	294,671	50,162	42,077	60,451	18,837	8,252	28,435	49,914	41,785	60,181
2049	1,163,100	1,105,822	1,394,822	71,433	53,012	102,760	46,675	44,460	56,636	57,991	40,562	78,811	37,673	35,443	51,836	57,934	40,531	78,692	469,403	279,140	593,007	52,499	44,181	63,055	182,733	71,029	286,353	51,457	43,159	62,081	17,254	7,461	26,141	51,173	42,843	61,768
2050	1,178,488	1,119,751	1,414,144	73,278	54,396	105,269	43,777	41,634	53,278	59,343	41,560	80,628	35,238	33,127	48,721	59,282	41,528	80,503	465,906	275,527	589,841	53,912	45,322	64,810	176,554	67,348	278,752	52,746	44,180	63,717	15,763	6,737	23,961	52,422	43,890	63,359
2051	1,198,113	1,138,061	1,437,500	75,246	55,893	107,944	41,268	39,188	50,321	60,755	42,621	82,527	33,175	31,172	45,995	60,690	42,586	82,397	462,599	272,255	586,644	55,253	46,424	66,432	170,510	63,875	271,169	53,957	45,154	65,213	14,339	6,067	21,862	53,590	44,847	64,805
2052	1,208,945	1,148,341	1,450,526	77,122	57,318	110,485	38,164	36,197	46,660	62,128	43,671	84,377	30,451	28,583	42,502	62,058	43,635	84,241	459,685	269,314	583,860	56,588	47,511	68,060	165,174	60,855	264,430	55,155	46,110	66,709	13,064	5,484	19,963	54,743	45,768	66,245
2053	1,219,318	1,158,116	1,463,323	78,966	58,744	113,007	35,026	33,177	42,954	63,447	44,712	86,156	27,710	25,981	38,974	63,372	44,674	86,006	456,359	266,252	580,448	57,916	48,585	69,696	159,746	57,858	257,504	56,343	47,049	68,191	11,826	4,927	18,117	55,880	46,668	67,673
2054	1,226,232	1,164,609	1,472,157	80,760	60,137	115,463	31,758	30,054	39,076	64,714	45,735	87,797	24,749	23,165	35,209	64,634	45,694	87,608	453,713	263,554	578,035	59,273	49,676	71,365	155,171	55,255	251,851	57,553	48,000	69,627	10,754	4,446	16,522	57,035	47,578	69,038
2055	1,232,859	1,170,765	1,480,938	82,501	61,520	117,880	28,472	26,914	35,146	65,893	46,725	89,305	21,876	20,444	31,460	65,807	46,682	89,108	451,096	260,885	575,718	60,603	50,734	72,933	150,723	52,706	246,443	58,731	48,915	71,030	9,729	3,983	15,002	58,150	48,447	70,357
2056	1,240,555	1,177,932	1,490,955	84,350	63,010	120,441	25,463	24,040	31,536	67,130	47,791	90,879	19,278	17,989	28,033	67,038	47,746	90,674	448,338	258,293	573,003	61,838	51,733	74,328	145,945	50,093	240,430	59,806	49,766	72,248	8,699	3,528	13,465	59,153	49,247	71,476
2057	1,247,367	1,184,236	1,500,038	86,168	64,499	122,980	22,604	21,309	28,083	68,304	48,840	92,375	16,871	15,707	24,828	68,206	48,791	92,163	445,028	255,426	569,543	63,044	52,699	75,701	141,002	47,457	234,104	60,845	50,578	73,430	7,688	3,085	11,950	60,109	50,001	72,541
2058	1,254,081	1,190,430	1,509,073	87,920	65,991	125,459	20,083	18,901	25,033	69,374	49,867	93,720	14,777	13,707	22,037	69,268	49,816	93,499	441,054	252,204	565,220	64,224	53,631	77,052	135,982	44,843	227,580	61,848	51,349	74,576	6,727	2,667	10,508	61,016	50,707	73,547
2059	1,260,971	1,196,607	1,518,701	89,647	67,470	127,907	17,992	16,904	22,493	70,358	50,844	95,033	13,054	12,064	19,719	70,245	50,789	94,808	436,936	248,858	560,795	65,414	54,560	78,423	131,325	42,428	221,528	62,850	52,111	75,723	5,892	2,304	9,254	61,905	51,392	74,528
2060	1,267,679	1,202,475	1,528,324	91,267	68,917	130,255	16,174	15,167	20,277	71,169	51,745	96,152	11,608	10,690	17,712	71,047	51,687	95,919	432,605	245,328	556,219	66,555	55,297	79,749	126,922	40,149	215,822	63,789	52,810	76,804	5,152	1,982	8,144	62,713	52,003	75,413
2061	1,275,123	1,209,051	1,538,728	93,059	70,429	132,804	14,725	13,790	18,508	72,067	52,651	97,428	10,498	9,641	16,120	71,936	52,589	97,185	427,931	241,600	551,210	67,584	55,869	80,880	122,596	37,971	210,114	64,601	53,427	77,664	4,490	1,697	7,148	63,371	52,519	76,041
2062	1,281,843	1,214,930	1,548,322	94,823	71,901	135,324	13,605	12,726	17,136	72,868	53,473	98,570	9,698	8,889	14,899	72,727	53,406	98,317	422,796	237,572	545,670	68,562	56,358	81,969	118,391	35,908	204,476	65,342	53,864	78,454	3,911	1,450	6,286	63,935	52,949	76,560
2063	1,288,084	1,220,357	1,557,317	96,540	73,317	137,820	12,609	11,781	15,921	73,544	54,182	99,567	8,979	8,214	13,816	73,392	54,110	99,303	417,221	233,257	539,616	69,495	56,768	83,026	114,329	33,969	198,937	66,016	54,085	79,178	3,419	1,241	5,550	64,405	53,294	77,006
2064	1,294,339	1,225,793	1,566,331	98,254	74,712	140,311	11,774	10,987	14,902	74,089	54,802	100,406	8,362	7,635	12,906	73,924	54,725	100,128	411,421	228,768	533,344	70,429	57,411	84,102	110,546	32,201	193,719	66,667	54,254	79,885	3,028	1,075	4,966	64,820	53,512	77,652
2065	1,300,576	1,231,211	1,575,329	99,865	76,036	142,671	11,041	10,292	14,011	74,387	55,274	100,920	7,815	7,120	12,109	74,207	55,190	100,628	405,459	224,238	526,956	71,304	58,167	85,132	107,002	30,570	188,798	67,232	54,627	80,582	2,721	942	4,511	65,116	53,464	78,160
2066	1,307,523	1,237,315	1,585,066	101,759	77,432	145,304	10,360	9,648	13,182	74,800	55,728	101,545	7,306	6,643	11,369	74,603	55,637	101,235	399,562	219,979	520,621	72,063	58,849	85,964	103,509	29,006	183,871	67,649	55,043	81,232	2,462	831	4,127	65,228	53,297	78,436
2067	1,313,750	1,242,748	1,593,958	103,670	78,804	147,965	9,713	9,037	12,391	75,087	56,084	102,003	6,826	6,194	10,665	74,871	55,984	101,674	393,337	215,555	513,889	72,765	59,550	86,772	100,038	27,496	178,900	67,977	55,264	81,267	2,232	734	3,782	65,211	53,015	78,559
2068	1,318,951	1,247,276	1,601,487	105,624	80,060	150,608	9,116	8,474	11,657	75,270	56,253	102,181	6,382	5,779	10,014	75,033	56,145	101,829	386,887	211,030	506,878	73,417	60,072	87,524	96,628	26,055	173,940	68,218	55,577	81,396	2,033	652	3,479	65,064	52,977	78,499
2069	1,323,991	1,251,649	1,608,836	107,631	81,313	153,298	8,574	7,963	10,991	75,280	56,326	102,139	5,976	5,403	9,422	75,020	56,208	101,762	380,374	206,498	499,786	74,070	60,659	88,323	93,311	24,692	169,048	68,420	55,847	81,615	1,866	584	3,221	64,833	52,872	77,913
2070	1,329,068	1,256,058	1,616,218	109,608	82,454	155,910	8,082	7,501	10,386	75,014	56,185	101,657	5,607	5,060	8,885	74,726	56,057	101,250	374,006	202,073	492,910	74,657	61,187	89,200	90,165	23,419	164,381	68,515	55,783	82,150	1,727	529	3,005	64,448	52,714	77,131
2071	1,334,715	1,261,020	1,624,177	111,914	83,935	158,998	7,618	7,065	9,812	74,797	56,267	101,569	5,259	4,737	8,376	74,478	56,127	101,128	367,907	197,831	486,319	75,161	61,525	90,111	87,097	22,205	159,784	68,483	55,653	82,552	1,605	482	2,814	63,889	52,290	76,135
2072	1,339,640	1,265,301	1,631,259	114,266	85,458	162,143	7,176	6,650	9,264	74,398	56,291	101,281	4,930	4,432	7,894	74,046	56,138	100,803	361,742	193,592	479,607	75,609	61,766	90,984	84,074	21,040	155,201	68,349	55,420	82,870	1,494	441	2,635	63,177	51,812	74,956
2073	1,343,697	1,268,779	1,637,172	116,713	87,102	165,460	6,748	6,249	8,732	73,865	56,332	100,773	4,613	4,139	7,427	73,476	56,165	100,162	355,577	189,393	472,846	76,009	61,946	91,824	81,102	19,923	150,642	68,118	54,986	82,935	1,392	404	2,469	62,316	51,192	74,202
2074	1,347,609	1,272,120	1,642,911	119,217	88,814	168,887	6,339	5,865	8,221	73,095	56,243	99,794	4,310	3,859	6,980	72,665	56,060	99,127	349,517	185,292	466,165	76,418	61,892	92,496	78,196	18,856	146,142	67,846	54,234	82,782	1,298	372	2,313	61,359	50,265	73,345
2075	1,351,557	1,275,497	1,648,676	121,739	90,538	172,466	5,948	5,499	7,732	72,041	55,943	98,423	4,021	3,592	6,552	71,567	55,742	97,695	343,725	181,372	459,816	76,767	61,680	93,106	75,429	17,851	141,845	67,461	53,369	82,768	1,212	343	2,169	60,237	48,980	72,309
2076	1,355,944	1,279,304	1,654,871	124,504	92,529	176,365	5,570	5,144	7,257	70,901	55,654	97,123	3,743	3,336	6,138	70,377	55,433	96,461	338,243	177,659	453,793	77,101	61,496	93,858	72,744	16,891	137,653	67,016	52,493	82,629	1,130	316	2,030	59,010	47,520	71,047
2077	1,359,555	1,282,380	1,660,116	127,292	94,564	180,285	5,203	4,802	6,796	69,552	55,176	95,707	3,477	3,092	5,737	68,976	54,932	94,990	332,842	174,029	447,800	77,386	61,259	94,630	70,100	15,967	133,490	66,470	51,517	82,396	1,051	290	1,895	57,629	46,273	69,615
2078	1,362,423	1,284,769	1,664,369	130,126	96,702	184,239	4,846	4,468	6,345	68,031	54,560	94,019	3,220	2,857	5,345	67,401	54,291	93,185	327,525	170,484	441,838	77,631	60,977	95,381	67,501	15,077	129,361	65,831	50,451	82,079	974	266	1,762	56,103	44,823	67,778
2079	1,365,127	1,287,003	1,668,435	132,983	98,894	188,186	4,503	4,148	5,909	66,306	53,713	91,771	2,973	2,631	4,969	65,618	53,416	90,863	322,307	167,029	435,925	77,920	60,724	96,205	64,959	14,225	125,290	65,181	49,367	81,768	899	243	1,632	54,515	43,089	65,827
2080	1,367,816	1,289,224	1,672,476	135,854	101,141	192,123	4,173	3,841	5,491	64,382	52,631	89,220	2,737	2,417	4,607	63,634	52,303	88,235	317,327	163,731	430,299	78,144	60,410	96,982	62,546	13,423	121,420	64,415	48,176	81,344	828	222	1,509	52,764	41,249	63,932
2081	1,370,723	1,291,658	1,676,729	138,958	103,585	196,358	3,861	3,550	5,093	62,457	51,430	86,705	2,516	2,215	4,265	61,646	51,068	85,638	312,628	160,612	424,956	78,487	60,270	97,770	60,224	12,665	117,676	63,738	47,011	80,666	761	202	1,391	51,078	39,517	62,020
2082	1,372,842	1,293,353	1,680,019	142,057	106,052	200,590	3,564	3,274	4,716	60,408	50,057	84,030	2,306	2,025	3,938	59,534	49,659	82,880	307,923	157,522	419,538	78,793	60,094	98,536	57,963	11,942	114,000	62,975	45,717	79,928	696	183	1,277	49,268	37,715	59,968
2083	1,374,616	1,294,725	1,682,872	145,164	108,545	204,834	3,281	3,012	4,356	58,265	48,533	81,096	2,108	1,847	3,629	57,326	48,097	79,916	303,217	154,461	414,055	79,067	59,887	99,182	55,766	11,255	110,398	62,134	44,327	79,138	635	165	1,169	47,341	35,850	57,787
2084	1,376,286	1,295,999	1,685,619	148,273	111,057	209,089	3,015	2,766	4,016	56,036	46,874	78,048	1,922	1,679	3,336	55,034	46,261	76,788	298,542	151,443	408,551	79,389	59,715	99,823	53,641	10,605	106,885	61,293	42,913	78,385	577	149	1,066	45,377	33,988	55,567
2085	1,377,922	1,297,240	1,688,330	151,387	113,603	213,345	2,765	2,534	3,696	53,743	44,944	74,901	1,748	1,522	3,062	52,677	44,262	73,560	293,938	148,486	403,095	79,654	59,471	100,432	51,605	9,994	103,494	60,354	41,390	77,689	524	134	970	43,287	32,056	53,207
2086	1,379,679	1,298,602	1,691,157	154,719	116,339	217,894	2,533	2,319	3,397	51,557	43,072	71,950	1,588	1,378	2,806	50,427	42,346	70,529	289,508	145,642	397,814	80,097	59,442	101,066	49,662	9,422	100,238	59,601	40,334	77,337	474	120	881	41,411	30,364	50,997
2087	1,380,588	1,299,167	1,692,965	158,034	119,071	222,424	2,314	2,118	3,115	49,338	41,160	68,954	1,437	1,243	2,566	48,145	40,391	67,453	285,051	142,805	392,450	80,501	59,367	101,682	47,783	8,882	97,061	58,776	39,285	76,903	427	107	798	39,446	28,633	48,829
2088	1,380,585	1,298,885	1,693,590	161,339	121,834	226,946	2,110	1,929	2,851	47,105	39,189	65,976	1,297	1,118	2,343	45,852	38,418	64,398	280,557	139,970	386,998	80,868	59,246	102,283	45,968	8,371	93,965	57,884	38,148	76,393	385	96	721	37,400	26,900	46,556
2089	1,380,394	1,298,420	1,694,029	164,637	124,598	231,461	1,922	1,756	2,606	44,870	37,188	62,971	1,169	1,005	2,137	43,558	36,381	61,318	276,018	137,132	381,451	81,273	59,140	102,952	44,214	7,889	90,947	56,994	36,979	75,893	346	85	650	35,345	25,214	44,255
2090	1,380,201	1,297,952	1,694,477	167,936	127,402	235,906	1,749	1,597	2,382	42,654	35,256	59,976	1,053	902	1,948	41,285	34,414	58,250	271,482	134,311	375,897	81,614	58,967	103,576	42,538	7,437	88,045	56,018	35,706	75,294	310	75	585	33,204	23,516	41,734
2091	1,380,210	1,297,682	1,695,131	171,457	130,311	240,557	1,593	1,453	2,179	40,592	33,335	57,115	950	811	1,777	39,169	32,459	55,317	267,125	131,597	370,543	82,110	59,129	104,187	40,941	7,014	85,261	55,269	34,856	74,787	277	67	526	31,390	22,023	39,596
2092	1,379,460	1,296,700	1,694,850	174,944	133,186	245,156	1,451	1,322	1,991	38,533	31,424	54,238	857	729	1,621	37,058	30,517	52,372	262,630	128,831	364,987	82,556	59,236	104,762	39,392	6,612	82,539	54,454	33,927	74,104	248	59	473	29,523	20,536	37,385
2093	1,378,199	1,295,246	1,693,888	178,404	135,994	249,717	1,322	1,204	1,822	36,487	29,479	51,322	773	656	1,479	34,963	28,541	49,391	258,022	126,023	359,267	82,954	59,287	105,305	37,892	6,232	79,879	53,580	32,925	73,357	221	52	424	27,612	19,062	35,115
2094	1,376,872	1,293,658	1,692,865	181,827	138,764	254,224	1,206	1,098	1,669	34,458	27,602	48,434	700	592	1,352	32,888	26,637	46,531	253,353	123,201	353,455	83,373	59,338	105,896	36,438	5,871	77,279	52,707	31,897	72,624	197	46	380	25,715	17,635	32,824
2095	1,375,575	1,291,953	1,691,873	185,225	141,514	258,925	1,102	1,003	1,532	32,469	25,821	45,654	634	536	1,238	30,858	24,832	43,901	249,315	120,687	348,683	83,721	59,316	106,426	35,212	5,558	75,134	51,762	30,787	71,807	177	41	343	23,775	16,218	30,503
2096	1,374,444	1,290,416	1,691,043	188,818	144,420	264,038	1,010	918	1,410	30,621	24,211	43,156	577	486	1,137	28,971	23,199	41,452	245,428	118,258	344,125	84,122	59,472	106,853	34,054	5,265	73,104	51,016	30,032	71,133	159	36	309	22,218	15,038	28,548
2097	1,372,659	1,288,270	1,689,400	192,342	147,270	269,054	926	842	1,299	28,788	22,677	40,661	525	442	1,045	27,102	21,646	39,003	241,479	115,813	339,474	84,456	59,555	107,226	32,927	4,986	71,108	50,205	29,207	70,386	142	32	279	20,634	13,873	26,580
2098	1,356,204	1,272,685	1,667,672	195,697	149,968	273,834	842	765	1,185	26,981	21,224	38,196	474	398	952	25,265	20,147	36,576	237,495	113,365	334,764	84,731	59,573	107,820	31,831	4,721	69,147	49,342	28,322	69,580	128	28	253	19,038	12,729	24,615
2099	1,335,950	1,253,467	1,641,874	198,947	152,581	278,468	766	695	1,082	25,209	19,853	35,760	428	359	867	23,466	18,694	34,181	233,472	110,914	329,990	84,960	59,536	108,422	30,762	4,470	67,218	48,439	27,388	68,729	115	25	229	17,444	11,616	22,672
Total	99,742,377	94,396,576	119,918,299	7,952,862	5,981,209	11,345,117	8,446,849	8,040,783	9,739,695	4,338,028	3,235,356	6,020,187	7,937,664	7,530,864	9,460,269	4,303,902	3,215,938	5,976,341	36,328,033	21,954,000	46,202,658	4,864,721	3,867,143	5,941,742	15,955,557	7,927,748	23,318,449	4,201,949	3,269,250	5,207,673	4,858,002	3,181,596	6,094,303	3,664,360	2,967,182	4,429,188
