# Supplementary material for: Modelling hepatitis B virus infection and impact of timely birth dose vaccine: A comparison of two simulation models
Source: PLoS One. 2020 Aug 10;15(8):e0237525. doi: 10.1371/journal.pone.0237525 (PMC7416941; doi:10.1371/journal.pone.0237525)
Supplement: S1 Dataset — (ZIP) [file pone.0237525.s012.zip › S1_Dataset/incident_chronic_by_age_2015.csv]

Incident cases, chronic, cal year 2015				PRoGReSs												Imperial
			Age	PAK_I	PAK_II	PAK_III	IND_I	IND_II	IND_III	NGA_I	NGA_II	NGA_III	ETH_I	ETH_II	ETH_III	PAK_I	PAK_II	PAK_III	IND_I	IND_II	IND_III	NGA_I	NGA_II	NGA_III	ETH_I	ETH_II	ETH_III
			0	23,423	23,423	23,423	65,822	65,822	65,822	448,196	448,196	448,196	34,537	34,537	34,537	40,679	40,679	40,679	103,026	103,026	103,026	281,395	281,395	281,395	54,866	54,866	54,866
			1	4,177	4,177	4,177	15,681	15,681	15,681	53,229	53,229	53,229	1,410	1,410	1,410	2,486	2,486	2,486	10,436	10,436	10,436	25,626	25,626	25,626	2,111	2,111	2,111
			2	1,935	1,935	1,935	7,348	7,348	7,348	18,780	18,780	18,780	1,205	1,205	1,205	3,562	3,562	3,562	16,100	16,100	16,100	35,104	35,104	35,104	3,063	3,063	3,063
			3	1,227	1,227	1,227	4,087	4,087	4,087	9,177	9,177	9,177	1,080	1,080	1,080	3,141	3,141	3,141	14,857	14,857	14,857	20,403	20,403	20,403	2,503	2,503	2,503
			4	771	771	771	5,929	5,929	5,929	16,469	16,469	16,469	989	989	989	2,502	2,502	2,502	21,085	21,085	21,085	26,204	26,204	26,204	1,882	1,882	1,882
			5	385	385	385	4,891	4,891	4,891	9,057	9,057	9,057	359	359	359	838	838	838	10,525	10,525	10,525	9,913	9,913	9,913	748	748	748
			6	350	350	350	3,819	3,819	3,819	6,731	6,731	6,731	336	336	336	123	123	123	1,665	1,665	1,665	1,173	1,173	1,173	116	116	116
			7	421	421	421	3,420	3,420	3,420	7,188	7,188	7,188	316	316	316	64	64	64	624	624	624	397	397	397	36	36	36
			8	240	240	240	3,659	3,659	3,659	5,356	5,356	5,356	298	298	298	42	42	42	556	556	556	269	269	269	31	31	31
			9	166	166	166	2,972	2,972	2,972	5,289	5,289	5,289	282	282	282	33	33	33	508	508	508	270	270	270	29	29	29
			10	177	177	177	2,383	2,383	2,383	4,577	4,577	4,577	737	737	737	35	35	35	458	458	458	270	270	270	33	33	33
			11	169	169	169	1,985	1,985	1,985	4,458	4,458	4,458	701	701	701	36	36	36	429	429	429	284	284	284	67	67	67
			12	147	147	147	1,744	1,744	1,744	3,741	3,741	3,741	668	668	668	39	39	39	415	415	415	274	274	274	67	67	67
			13	328	328	328	1,443	1,443	1,443	2,803	2,803	2,803	638	638	638	72	72	72	388	388	388	246	246	246	62	62	62
			14	269	269	269	1,193	1,193	1,193	2,141	2,141	2,141	610	610	610	73	73	73	360	360	360	221	221	221	56	56	56
			15	268	268	268	859	859	859	2,012	2,012	2,012	247	247	247	49	49	49	216	216	216	130	130	130	35	35	35
			16	223	223	223	728	728	728	1,562	1,562	1,562	237	237	237	32	32	32	116	116	116	70	70	70	20	20	20
			17	175	175	175	590	590	590	1,194	1,194	1,194	227	227	227	29	29	29	98	98	98	58	58	58	17	17	17
			18	149	149	149	506	506	506	942	942	942	217	217	217	27	27	27	91	91	91	52	52	52	16	16	16
			19	158	158	158	559	559	559	959	959	959	208	208	208	25	25	25	85	85	85	47	47	47	14	14	14
			20	159	159	159	586	586	586	936	936	936	181	181	181	23	23	23	79	79	79	43	43	43	13	13	13
			21	156	156	156	597	597	597	888	888	888	173	173	173	22	22	22	74	74	74	39	39	39	12	12	12
			22	153	153	153	592	592	592	833	833	833	166	166	166	20	20	20	70	70	70	36	36	36	11	11	11
			23	145	145	145	697	697	697	743	743	743	160	160	160	19	19	19	65	65	65	33	33	33	10	10	10
			24	137	137	137	638	638	638	678	678	678	153	153	153	18	18	18	62	62	62	31	31	31	9	9	9
			25	127	127	127	590	590	590	614	614	614	119	119	119	17	17	17	58	58	58	28	28	28	8	8	8
			26	119	119	119	547	547	547	554	554	554	114	114	114	16	16	16	55	55	55	26	26	26	7	7	7
			27	116	116	116	503	503	503	508	508	508	109	109	109	15	15	15	52	52	52	24	24	24	6	6	6
			28	104	104	104	482	482	482	444	444	444	105	105	105	14	14	14	49	49	49	23	23	23	6	6	6
			29	92	92	92	441	441	441	398	398	398	100	100	100	12	12	12	46	46	46	21	21	21	5	5	5
			30	82	82	82	399	399	399	356	356	356	120	120	120	11	11	11	43	43	43	19	19	19	5	5	5
			31	72	72	72	365	365	365	318	318	318	115	115	115	10	10	10	41	41	41	18	18	18	5	5	5
			32	57	57	57	332	332	332	279	279	279	110	110	110	10	10	10	38	38	38	17	17	17	4	4	4
			33	54	54	54	303	303	303	254	254	254	105	105	105	9	9	9	36	36	36	16	16	16	4	4	4
			34	50	50	50	267	267	267	221	221	221	100	100	100	8	8	8	33	33	33	15	15	15	4	4	4
			35	48	48	48	246	246	246	199	199	199	75	75	75	8	8	8	31	31	31	13	13	13	3	3	3
			36	46	46	46	227	227	227	182	182	182	75	75	75	7	7	7	29	29	29	12	12	12	3	3	3
			37	48	48	48	208	208	208	164	164	164	75	75	75	6	6	6	27	27	27	12	12	12	3	3	3
			38	43	43	43	188	188	188	147	147	147	75	75	75	6	6	6	25	25	25	11	11	11	3	3	3
			39	39	39	39	174	174	174	131	131	131	75	75	75	5	5	5	24	24	24	10	10	10	2	2	2
			40	35	35	35	158	158	158	115	115	115	66	66	66	5	5	5	22	22	22	9	9	9	2	2	2
			41	32	32	32	144	144	144	101	101	101	66	66	66	5	5	5	21	21	21	8	8	8	2	2	2
			42	27	27	27	131	131	131	90	90	90	66	66	66	4	4	4	20	20	20	8	8	8	2	2	2
			43	25	25	25	118	118	118	75	75	75	66	66	66	4	4	4	18	18	18	7	7	7	2	2	2
			44	23	23	23	106	106	106	64	64	64	66	66	66	4	4	4	17	17	17	6	6	6	2	2	2
			45	21	21	21	94	94	94	54	54	54	31	31	31	4	4	4	16	16	16	6	6	6	1	1	1
			46	19	19	19	84	84	84	45	45	45	31	31	31	3	3	3	15	15	15	5	5	5	1	1	1
			47	18	18	18	74	74	74	40	40	40	31	31	31	3	3	3	14	14	14	5	5	5	1	1	1
			48	16	16	16	67	67	67	30	30	30	31	31	31	3	3	3	13	13	13	5	5	5	1	1	1
			49	14	14	14	58	58	58	28	28	28	31	31	31	3	3	3	13	13	13	4	4	4	1	1	1
			50	13	13	13	54	54	54	29	29	29	26	26	26	3	3	3	12	12	12	4	4	4	1	1	1
			51	13	13	13	51	51	51	29	29	29	26	26	26	2	2	2	11	11	11	4	4	4	1	1	1
			52	12	12	12	48	48	48	28	28	28	26	26	26	2	2	2	11	11	11	3	3	3	1	1	1
			53	12	12	12	44	44	44	29	29	29	26	26	26	2	2	2	10	10	10	3	3	3	1	1	1
			54	11	11	11	43	43	43	27	27	27	26	26	26	2	2	2	9	9	9	3	3	3	1	1	1
			55	10	10	10	41	41	41	25	25	25	7	7	7	2	2	2	9	9	9	3	3	3	1	1	1
			56	10	10	10	38	38	38	23	23	23	7	7	7	2	2	2	8	8	8	3	3	3	1	1	1
			57	9	9	9	36	36	36	22	22	22	7	7	7	2	2	2	8	8	8	2	2	2	1	1	1
			58	8	8	8	36	36	36	20	20	20	7	7	7	1	1	1	7	7	7	2	2	2	1	1	1
			59	8	8	8	33	33	33	18	18	18	7	7	7	1	1	1	7	7	7	2	2	2	0	0	0
			60	7	7	7	30	30	30	17	17	17	5	5	5	1	1	1	6	6	6	2	2	2	0	0	0
			61	6	6	6	28	28	28	15	15	15	5	5	5	1	1	1	6	6	6	2	2	2	0	0	0
			62	5	5	5	25	25	25	14	14	14	5	5	5	1	1	1	5	5	5	2	2	2	0	0	0
			63	5	5	5	24	24	24	12	12	12	5	5	5	1	1	1	5	5	5	1	1	1	0	0	0
			64	4	4	4	22	22	22	12	12	12	5	5	5	1	1	1	4	4	4	1	1	1	0	0	0
			65	4	4	4	20	20	20	11	11	11	3	3	3	1	1	1	4	4	4	1	1	1	0	0	0
			66	4	4	4	17	17	17	10	10	10	3	3	3	1	1	1	3	3	3	1	1	1	0	0	0
			67	4	4	4	15	15	15	9	9	9	3	3	3	1	1	1	3	3	3	1	1	1	0	0	0
			68	3	3	3	14	14	14	8	8	8	3	3	3	1	1	1	3	3	3	1	1	1	0	0	0
			69	3	3	3	12	12	12	7	7	7	3	3	3	1	1	1	2	2	2	1	1	1	0	0	0
			70	3	3	3	11	11	11	6	6	6	2	2	2	1	1	1	2	2	2	1	1	1	0	0	0
			71	2	2	2	10	10	10	5	5	5	2	2	2	0	0	0	2	2	2	1	1	1	0	0	0
			72	2	2	2	8	8	8	4	4	4	2	2	2	0	0	0	2	2	2	1	1	1	0	0	0
			73	2	2	2	7	7	7	4	4	4	2	2	2	0	0	0	2	2	2	0	0	0	0	0	0
			74	2	2	2	7	7	7	3	3	3	2	2	2	0	0	0	1	1	1	0	0	0	0	0	0
			75	2	2	2	6	6	6	3	3	3	1	1	1	0	0	0	1	1	1	0	0	0	0	0	0
			76	1	1	1	5	5	5	2	2	2	1	1	1	0	0	0	1	1	1	0	0	0	0	0	0
			77	1	1	1	4	4	4	2	2	2	1	1	1	0	0	0	1	1	1	0	0	0	0	0	0
			78	1	1	1	4	4	4	1	1	1	1	1	1	0	0	0	1	1	1	0	0	0	0	0	0
			79	1	1	1	3	3	3	1	1	1	1	1	1	0	0	0	1	1	1	0	0	0	0	0	0
			80	1	1	1	3	3	3	1	1	1	0	0	0	0	0	0	1	1	1	0	0	0	0	0	0
			81	1	1	1	2	2	2	1	1	1	0	0	0	0	0	0	1	1	1	0	0	0	0	0	0
			82	0	0	0	2	2	2	0	0	0	0	0	0	0	0	0	0	0	0	0	0	0	0	0	0
			83	0	0	0	1	1	1	0	0	0	0	0	0	0	0	0	0	0	0	0	0	0	0	0	0
			84	0	0	0	1	1	1	0	0	0	0	0	0	0	0	0	0	0	0	0	0	0	0	0	0
			85	1	1	1	3	3	3	1	1	1	1	1	1	0	0	0	1	1	1	0	0	0	0	0	0
			TOTAL	37,406	37,406	37,406	139,740	139,740	139,740	613,749	613,749	613,749	48,324	48,324	48,324	54,212	54,212	54,212	183,294	183,294	183,294	402,963	402,963	402,963	65,923	65,923	65,923
			Perinatal	14,433	14,433	14,433	50,783	50,783	50,783	72,326	72,326	72,326	15,949	15,949	15,949	40,679	40,679	40,679	103,026	103,026	103,026	281,395	281,395	281,395	54,866	54,866	54,866
			% Perinatal (of 0)	62%	62%	62%	77%	77%	77%	16%	16%	16%	46%	46%	46%	100%	100%	100%	100%	100%	100%	100%	100%	100%	100%	100%	100%
			% Perinatal	39%	39%	39%	36%	36%	36%	12%	12%	12%	33%	33%	33%	75%	75%	75%	56%	56%	56%	70%	70%	70%	83%	83%	83%
			% 0	63%	63%	63%	47%	47%	47%	73%	73%	73%	71%	71%	71%	75%	75%	75%	56%	56%	56%	70%	70%	70%	83%	83%	83%
			% 0–4	84%	84%	84%	71%	71%	71%	89%	89%	89%	81%	81%	81%	97%	97%	97%	90%	90%	90%	96%	96%	96%	98%	98%	98%
