# Supplementary material for: Modelling hepatitis B virus infection and impact of timely birth dose vaccine: A comparison of two simulation models
Source: PLoS One. 2020 Aug 10;15(8):e0237525. doi: 10.1371/journal.pone.0237525 (PMC7416941; doi:10.1371/journal.pone.0237525)
Supplement: S1 Dataset — (ZIP) [file pone.0237525.s012.zip › S1_Dataset/chronic_infections_averted_scenarios_II_III.csv]

	India:														Pakistan:
	Imperial:				Modified Imperial (Fig 8):				PRoGReSs:						Imperial:				Modified Imperial (Fig 8):				PRoGReSs:
	year:	2.5 perc:	mean:	97.5 perc:	year:	2.5 perc:	mean:	97.5 perc:	year:	2.5 perc:	mean:	97.5 perc:			year:	2.5 perc:	mean:	97.5 perc:	year:	2.5 perc:	mean:	97.5 perc:	year:	2.5 perc:	mean:	97.5 perc:
	2015	0	0	0	2015	0	0	0	2015	0	0	0			2015	0	0	0	2015	0	0	0	2015	0	0	0
	2016	0	0	0	2016	0	0	0	2016	0	0	0			2016	0	0	0	2016	0	0	0	2016	0	0	0
	2017	0	0	0	2017	0	0	0	2017	0	0	0			2017	0	0	0	2017	0	0	0	2017	0	0	0
	2018	2821.4634008275	8453.9459970796	14571.2670591068	2018	461.2532826394	542.1245168558	653.3340646343	2018	325.9568906796	1274.0025175415	1496.8178985119			2018	2414.2216266258	4251.8262079263	7732.7755181407	2018	609.0563083594	723.3990925946	881.705183607	2018	183.8830583018	583.7408837731	849.1605193075
	2019	5625.1792578723	16876.5825909172	29138.5530765293	2019	923.0323880735	1086.1559062401	1310.561106291	2019	624.7289831034	2452.4685526472	2884.3238010778			2019	4768.8702752108	8446.2423404101	15433.9877084299	2019	1213.8988231354	1442.8147569162	1759.4737582552	2019	359.0882295864	1149.7343013819	1676.0349299038
	2020	8503.5515366262	25505.3557535357	44081.0336331582	2020	1392.6748666998	1640.7209846389	1982.0704381956	2020	892.7486312456	3520.3889752018	4144.4387268379			2020	7125.5608697316	12682.8833782491	23275.6144479975	2020	1818.7445309303	2162.6068668121	2637.7529480898	2020	525.4594143766	1696.8605320256	2478.8287410875
	2021	11452.8740874643	34299.1951774273	59304.9343403813	2021	1867.7170557926	2202.9575135529	2664.4537831402	2021	1129.1759049729	4473.2970690182	5271.4795764098			2021	9445.6805348131	16904.6120761651	31155.5212521046	2021	2414.5127413069	2870.3859002442	3499.1341678986	2021	681.685918825	2221.4194810255	3251.9077485224
	2022	14418.0955254521	43123.6524260418	74585.9062861881	2022	2340.9293842601	2764.3095164923	3347.3390960931	2022	1358.1894119065	5404.6358615287	6375.5939654782			2022	11594.1708650335	20922.3149128882	38780.4747395	2022	2976.5015830225	3533.4443823615	4298.9397154748	2022	826.8419237361	2724.6262472263	3996.7565195014
	2023	17285.3346314558	51753.557034679	89587.1126068703	2023	2797.4271892478	3307.0310677075	4009.0457739346	2023	1543.6772866809	6248.4127270255	7378.9454838871			2023	13281.41621389	24304.3696629585	45496.2616418026	2023	3433.2479174769	4065.9893624769	4931.5970728798	2023	954.0600790024	3178.8546664078	4673.5569436339
	2024	19895.4914956657	59896.8254565435	103903.588363309	2024	3214.8130095383	3804.3949731568	4616.8970842428	2024	1699.2778974864	6999.5767882728	8281.2148266036			2024	14607.6324891905	27187.5333360237	51486.1091701867	2024	3798.8077149301	4488.1948739576	5434.4179598528	2024	1065.4537529197	3589.6706367857	5289.4385802722
	2025	22247.7914038303	67588.6122011177	117610.415697735	2025	3592.580628866	4255.6256866044	5169.7597029184	2025	1830.0590746187	7672.5432316876	9105.2899293831			2025	15595.775311355	29612.0153886204	56825.5569669218	2025	4078.4435733811	4814.5007893115	5848.9998454575	2025	1154.6609555398	3951.9016746209	5836.350936813
	2026	21861.0824069188	67029.069856158	116964.651838208	2026	3510.828629854	4162.7472021802	5061.92870399	2026	1747.1794681654	7330.4092537342	8710.1438309438			2026	14614.76372693	28321.6041691262	55067.0034938332	2026	3816.787475539	4506.0889242429	5494.846630419	2026	1104.1246801231	3779.81952413	5583.3415072311
	2027	21239.2493864403	66020.2647453633	115649.033410278	2027	3394.9127493268	4028.7154990745	4903.2941930496	2027	1683.7682055494	7068.6035086911	8408.6790070778			2027	13607.2704819206	26989.3041557749	53215.7923037483	2027	3551.1818262097	4191.793709644	5134.4106275477	2027	1054.8108197345	3611.728782453	5336.0869836797
	2028	20271.8223266665	64087.5680850845	112889.852917737	2028	3217.694236855	3820.8353958713	4653.368627867	2028	1598.1756103092	6712.8200063011	7993.6865021237			2028	12526.443469864	25528.1529154574	51118.9111340587	2028	3278.539235662	3861.7983996773	4755.8460358338	2028	1008.9512571273	3455.3877860458	5106.0689569782
	2029	19125.9440011952	61601.3253303348	109226.553492328	2029	3008.4267143829	3574.2053347349	4355.3836775616	2029	1512.5135127828	6355.6611118069	7576.3070082199			2029	11417.2043829623	23980.1964857552	48836.3169933546	2029	2994.5440046333	3523.4315525576	4346.4491700674	2029	953.1816024615	3265.2108164425	4826.3748580742
	2030	17850.8308039897	58748.6195932213	104941.108899353	2030	2783.7391934381	3308.663567628	4033.64546422	2030	1430.9524631354	6014.278805226	7177.173730838			2030	10346.0449246498	22473.2868391438	46603.587500501	2030	2695.6144728618	3193.7355985112	3950.096117812	2030	893.7972262419	3062.7772158571	4528.7014902211
	2031	16424.3903139154	55415.9232460315	99828.4746053723	2031	2541.140612849	3021.1965052003	3684.3743403684	2031	1348.0063589929	5665.4519644937	6768.2978747739			2031	9327.4989419334	21032.9515562597	44452.9969205979	2031	2410.1295502292	2880.8918812461	3551.2189978887	2031	836.9861744084	2868.9738924964	4243.7567660349
	2032	14865.9640521024	51550.6695326654	93745.4056507452	2032	2280.1735979868	2711.2574244128	3306.8074038031	2032	1248.3185969636	5242.2531374039	6267.7820894959			2032	8398.9685164782	19711.8008276487	42464.5381983508	2032	2126.857734182	2596.0460863623	3179.1950599287	2032	782.6804953896	2683.6386369641	3971.2323318757
	2033	13346.4277823584	47677.320461777	87568.2606757627	2033	2027.8405133199	2411.4273444912	2941.4001622245	2033	1154.3244458149	4841.7843076934	5792.1167405917			2033	7604.6868931503	18587.6615223109	40779.2281998255	2033	1883.2545024973	2353.5893035743	2874.2753382617	2033	737.2454347755	2528.1850907081	3742.1426731105
	2034	11885.3269328242	43820.6760706973	81321.1209169712	2034	1790.0965562244	2128.7853116175	2596.7812790423	2034	1067.74695433	4470.7062620352	5351.0802945721			2034	6864.4238479178	17519.0300850939	39151.6081915443	2034	1661.6815372718	2130.2038584407	2595.7713246491	2034	689.3783508525	2364.1133709383	3500.4273856041
	2035	10467.4600308371	39925.661092654	74918.7039231414	2035	1561.8753645483	1857.2607714223	2265.4350265173	2035	972.4368284824	4060.5728596205	4862.0152046476			2035	6180.8292311961	16515.2933090536	37612.1734536566	2035	1450.3530947598	1923.3638712562	2370.1512926285	2035	640.6493402163	2196.8992013849	3254.1489424931
	2036	9117.1792368767	36119.686238064	68606.2843895165	2036	1346.1872978076	1600.6101205232	1952.2154232927	2036	878.4410666368	3655.5804608937	4378.6122606046			2036	5542.8814721726	15547.6138940132	36104.0291064896	2036	1255.6562833697	1728.1407324028	2154.8019764459	2036	590.0534484371	2023.248021836	2998.4186657052
	2037	7864.36257067	32457.8726630483	62441.7787438346	2037	1148.9139929593	1365.9017123542	1665.8388268216	2037	789.4467280449	3270.9802305833	3918.877177082			2037	5000.6805272254	14704.57824578	34777.6430575796	2037	1089.6835897721	1556.9817767854	1963.5942545464	2037	540.8932179089	1854.3643686892	2749.7533647534
	2038	6781.6386267966	29180.2338396041	56844.2965376582	2038	980.876259694	1166.0500331682	1422.1010457581	2038	714.659023965	2943.0413460236	3525.3037126717			2038	4631.9089404795	14140.7797124277	33932.9693832452	2038	976.8396736242	1438.3614094541	1830.1064217391	2038	503.6491547831	1724.7396728369	2557.9652436716
	2039	5830.6848038255	26226.0730925657	51758.8433504076	2039	835.8447792405	993.5954427837	1211.8411711364	2039	647.8166059936	2646.6666300269	3169.0810358912			2039	4319.1762267743	13653.7122361534	33201.1727594151	2039	885.0520300297	1342.2971732899	1722.2531182115	2039	470.9625565282	1609.5860944913	2387.3535591668
	2040	4986.5868669284	23554.812963682	47145.3015132176	2040	708.4515238041	842.1536640644	1027.2678463379	2040	583.1875744217	2358.2529328267	2821.9529893705			2040	4051.4970640148	13229.7112370534	32568.6410433814	2040	808.6076602693	1261.4087103941	1631.1436059353	2040	441.3333888212	1503.9275376816	2232.1936836844
	2041	4247.4693939579	21184.7731982042	43043.5399010003	2041	597.6034351457	710.474601809	866.9274991658	2041	521.6642869084	2082.5068962128	2489.7205261196			2041	3810.2788005831	12829.12559083	31936.500999432	2041	742.2972753246	1189.0438057602	1548.7785478686	2041	412.2875278306	1399.6993325979	2079.4017524903
	2042	3631.1968890441	19183.3393671826	39565.307782478	2042	506.7582085782	602.6718053032	735.8409753814	2042	474.3410606324	1867.327640704	2230.1688035505			2042	3591.9141906136	12439.3099855726	31277.1549029144	2042	684.6294260116	1122.7167366599	1471.9312397568	2042	384.0035106639	1297.6075057969	1929.7318748328
	2043	3127.4045766733	17489.0743238286	36591.4239883113	2043	434.1342844803	516.5368638683	631.1592661821	2043	434.4770500336	1682.7265123103	2006.6755092155			2043	3413.1856716298	12096.5767585746	30689.7583124485	2043	640.3741403359	1067.49119041	1406.3843038042	2043	358.5866552977	1204.6725739539	1793.1837100373
	2044	2707.364669987	16043.8686320729	34024.0665278164	2044	374.2809127406	445.5907350963	544.9919050988	2044	398.3951129696	1514.4235732371	1801.7315973032			2044	3254.1623331584	11778.8893805868	30138.1764778045	2044	603.7341298057	1020.1160917029	1349.5848403358	2044	340.6881712101	1136.9779327723	1693.2979701529
	2045	2359.3822911948	14843.464355103	31820.3432992816	2045	325.5571099662	387.8972082861	475.0123153671	2045	369.0014242255	1375.1312893295	1628.9339667396			2045	3105.8002694981	11469.3319504615	29590.3879400593	2045	572.3370751482	978.1680357688	1298.8650608843	2045	325.8114119307	1079.1904931004	1607.9807679284
	2046	2072.4157845691	13841.486306662	29983.9933013665	2046	285.9521451539	341.0569137991	418.2749232918	2046	341.1792952342	1244.0232780937	1466.5611904131			2046	2958.2364168564	11143.3321427109	28990.3916750868	2046	542.5244570339	936.8008391477	1248.2721161966	2046	310.4318353414	1019.8728583979	1520.3648519329
	2047	1850.2456832023	13062.9139340097	28565.697865239	2047	255.8528045063	305.5126784328	375.2947374482	2047	321.9027690973	1151.2048738396	1351.1169420754			2047	2806.1007859891	10786.1309739267	28392.6573513477	2047	512.3311162785	893.230470577	1194.2775380788	2047	294.7701896808	959.7562346258	1431.5818973083
	2048	1669.5003495352	12401.6653121158	27356.4906866201	2048	231.8894309142	277.2193730007	341.0770145798	2048	303.7607551849	1065.4472317253	1244.7129064301			2048	2653.4019661952	10409.2275369427	27742.0874769543	2048	482.5517123817	848.5831921614	1138.2775828517	2048	279.1637314352	900.4160446154	1343.9158853479
	2049	1518.5395068521	11822.7272597888	26291.0792231366	2049	211.6900179088	253.3682770643	312.2153837416	2049	286.22517277	984.5267757596	1144.7225111195			2049	2501.0092253446	10019.7224042347	26971.4805330533	2049	453.3567979405	803.7779825936	1081.6034684717	2049	265.8492547835	849.4112621096	1268.3594931377
	2050	1394.7756657567	11335.6790777494	25395.3379450631	2050	195.3352938984	234.0607612178	288.8507892132	2050	272.5467697199	923.1392535688	1068.8807095318			2050	2352.8119196421	9631.8729616942	26193.3644751231	2050	425.519719671	760.2313504263	1026.128453191	2050	253.7486097913	802.9956354802	1199.5629258534
	2051	1289.9112449256	10900.7516668016	24589.4038242268	2051	181.6746933367	217.9223449157	269.2954406326	2051	259.1262007459	865.0986342332	997.5432947082			2051	2212.160927442	9255.5495999765	25428.5076637206	2051	399.8996482924	719.4795988152	973.8955117219	2051	244.3209288941	766.3295232793	1145.1276795593
	2052	1203.467624968	10518.2237473109	23873.6846789055	2052	170.3439075052	204.514086247	253.0046804779	2052	248.3325277558	819.6833599696	944.4100383338			2052	2070.4934128781	8864.5824763088	24696.6143624497	2052	374.6270994033	678.7786304794	921.4531506406	2052	234.859242706	730.0765305431	1091.3100668948
	2053	1125.8155092585	10143.2412959586	23157.6170084218	2053	160.039278648	192.2849262366	238.0863619003	2053	237.1551924406	774.7712281555	892.2075349978			2053	1930.3072056089	8466.736460236	24062.9756886808	2053	349.3990350768	637.656021284	868.1919319911	2053	225.3154308435	695.1622764915	1039.5069579435
	2054	1053.6749160695	9762.3756337809	22412.9547189811	2054	150.1339622429	180.4995410276	223.6594149614	2054	225.8178576554	730.9084104606	840.8365033236			2054	1792.3447848169	8065.5686635807	23408.7520360576	2054	324.1922001071	596.380941032	814.5615099533	2054	215.7343099129	661.4367998031	989.45807738
	2055	987.3228358327	9385.6557213727	21662.7499454525	2055	140.8797972533	169.4611572665	210.1029663212	2055	215.4610351263	692.7464242095	796.514865453			2055	1659.2896194283	7671.763114792	22760.9462024407	2055	299.5192627785	555.8421999945	761.7455179298	2055	205.9122566377	627.9119840282	938.904936122
	2056	924.0163549482	9001.0393222271	20883.418512191	2056	131.9979405045	158.8399132998	197.0174761957	2056	204.9288675637	654.8101053227	752.6497537676			2056	1532.3854367831	7289.4088026876	22126.3166516331	2056	275.8595817077	516.7911236002	710.7227627081	2056	196.6701842674	597.1022591668	892.531900417
	2057	863.3582076282	8606.7986372474	20070.6494949536	2057	123.3512941527	148.4751337622	184.2104602933	2057	194.696484079	619.0804262668	711.0592419755			2057	1408.8422234518	6908.1085493178	21479.1533330331	2057	252.7000448183	478.4400993783	660.4760775647	2057	187.0681450532	565.7921431092	845.5464052349
	2058	803.6116685926	8196.7882613377	19212.342269272	2058	114.7343351037	138.1290795024	171.4027528815	2058	184.1406070674	582.9223645151	668.6939550142			2058	1290.9943776457	6536.1748343666	20833.4471082936	2058	230.233179883	441.1500679801	611.4971792921	2058	177.5212315763	535.3040301636	799.9373689107
	2059	744.7592023726	7772.8708361839	18312.5247912157	2059	106.136568281	127.7959464391	158.5976113051	2059	173.4346427501	546.8032185193	626.5635715843			2059	1180.3730745169	6179.6148724726	20200.302305441	2059	208.7866385459	405.5310405295	564.6266556364	2059	167.8399344508	504.9963334967	754.7262295278
	2060	687.3515910684	7341.563641049	17386.1322628623	2060	97.691765535	117.6378212289	145.9980895906	2060	162.85414621	511.8460350935	586.0527132203			2060	1078.0090300333	5844.3366498002	19598.378814892	2060	188.6208778498	372.0541855545	520.515001712	2060	158.0224235816	474.7503785228	709.7196700871
	2061	631.4600893948	6908.0587780343	16446.7357057009	2061	89.4707875906	107.7422089532	133.7161021564	2061	152.2670740733	476.9734062132	545.6752051755			2061	983.6901357078	5530.786316648	19030.9126770099	2061	169.8757419632	340.9464416621	479.4792624304	2061	148.3015015279	444.9273927505	665.3523964363
	2062	577.1453445027	6473.5139938682	15496.8008577307	2062	81.4869070209	98.1274696002	121.7778570684	2062	141.8834245471	442.8657021852	506.219365728			2062	896.1571334334	5233.1964527031	18480.7774776218	2062	152.4538297124	311.9483823875	441.1409120389	2062	138.6239723313	415.2958678744	621.260587805
	2063	524.7335016833	6042.4946073879	14547.0739582856	2063	73.798495657	88.8667720073	110.278339207	2063	131.7781062504	409.8091488062	468.0325640568			2063	815.8702003451	4953.3627561468	17950.0710679302	2063	136.4379099742	285.1281303878	405.5722478791	2063	129.4142341476	387.2216061093	579.5094373201
	2064	474.6537358616	5619.2248424483	13607.3146390934	2064	66.4684937783	80.0374394931	99.3154275407	2064	121.9968312473	377.9328453472	431.2572508298			2064	743.0938466582	4693.0350691769	17442.3133507836	2064	121.9002593614	260.5948024926	372.9234621254	2064	120.6043613272	360.4691636818	539.737130528
	2065	427.2802087398	5208.622569004	12689.5546335067	2065	59.5506535066	71.7048107273	88.9708836634	2065	112.6025548066	347.4691110728	396.2988348743			2065	678.4457556248	4457.8346609135	16804.2611478932	2065	108.9663322938	238.6252411148	343.6023014094	2065	112.2212320991	335.0896946041	502.0162342727
	2066	383.0386770086	4817.1559053364	11809.9684846155	2066	53.1158866043	63.9547012615	79.3515589998	2066	103.6046372616	318.294331023	363.0473207294			2066	621.0434120364	4244.5591786651	16196.7599339335	2066	97.5227563404	219.0069296963	317.328834609	2066	104.335925959	311.2039613433	466.4980769839
	2067	341.8931502398	4444.9249727869	10968.8837537729	2067	47.1647473472	56.7881812082	70.4591192248	2067	95.1553235276	290.8601525621	331.7697303922			2067	569.5700751854	4047.1173876328	15627.819121218	2067	87.3801968202	201.3542377586	293.5649049792	2067	96.9153101578	288.6968779924	433.0059952508
	2068	303.9991074677	4094.5491806058	10172.991173247	2068	41.7169459705	50.2291684051	62.3232780948	2068	87.2625843011	265.1993853992	302.5074923647			2068	523.2947468291	3862.8698270598	15089.6368545851	2068	78.390690931	185.3987508502	271.9508419042	2068	89.9478213364	267.5500969073	401.5155822239
	2069	269.3554655829	3766.7812625091	9424.5058236903	2069	36.765232917	44.2688553819	54.9327199335	2069	79.877223891	241.1962952461	275.1585703758			2069	481.7318718087	3690.483222942	14578.7903527816	2069	70.4473638256	170.9551386095	252.2418951143	2069	83.4584295973	247.8305033026	372.1252049169
	2070	237.9986173673	3463.6379188586	8729.0075587828	2070	32.3053334088	38.9020692026	48.2807971823	2070	73.0341407626	218.9537258128	249.8137402362			2070	444.8763353473	3532.1537033552	14105.6206898845	2070	63.5281815757	158.0415425943	234.4899980335	2070	77.438294833	229.504477692	344.7854777838
	2071	210.0055981141	3187.7549761353	8093.6543589171	2071	28.3447500828	34.1376133184	42.3779275997	2071	66.7188020142	198.4141618389	226.4005618998			2071	412.2444899698	3386.5612365384	13666.5001811	2071	57.5316012608	146.513840814	218.5170120427	2071	71.9127773202	212.6372835383	319.5923728406
	2072	185.1202726171	2936.7175648236	7512.8282505737	2072	24.8467157356	29.930888906	37.1681277303	2072	60.9814814766	179.736396611	205.1000944838			2072	383.0092190641	3249.7152371549	13247.3034121186	2072	52.3180074367	136.1320939245	203.9999481827	2072	66.8742233677	197.2031572251	296.5078215707
	2073	163.1223098741	2709.4718597976	6984.7064112032	2073	21.7747542965	26.2376681355	32.5959965119	2073	55.793778036	162.8418920304	185.827749933			2073	356.385815963	3118.7701952227	12838.9355074527	2073	47.721925892	126.653122074	190.6282732081	2073	62.166936585	182.7635196748	274.8853783279
	2074	143.7416220803	2504.1044270407	6505.237743244	2074	19.0845325147	23.0043188326	28.5945506735	2074	51.0772574517	147.5091485326	168.3334287247			2074	331.8568729138	2992.0422601481	12436.1991068547	2074	43.6195707191	117.8883063086	178.158215671	2074	57.8437096213	169.4803117971	254.9731417955
	2075	126.8171048461	2320.1667678308	6073.9830356718	2075	16.7474673056	20.1962350432	25.1205252705	2075	46.8246605489	133.7103589363	152.6317040553			2075	309.3716430574	2870.9393380635	12046.0431479317	2075	39.9736738445	109.8193807111	166.585171479	2075	53.8542828745	157.2073691546	236.5549952071
	2076	112.2113437718	2157.4320513973	5691.0276614905	2076	14.7402230242	17.7850741547	22.1383647659	2076	43.007969786	121.3646288474	139.0754918839			2076	288.6779807898	2754.7659590851	11666.3186970777	2076	36.720469701	102.3615140732	155.8052268029	2076	50.20557706	145.9664274012	219.6656624738
	2077	99.6016451606	2012.2116127376	5347.4379371183	2077	13.0182473081	15.7168704527	19.5806003821	2077	39.5878180273	110.346219634	126.9557238867			2077	269.3848269078	2641.3653354856	11288.7141472186	2077	33.7926624564	95.4040528651	145.6693194711	2077	46.8890513682	135.7307530845	204.2657637449
	2078	88.7115133636	1882.2266747736	5038.1302565687	2078	11.5393569069	13.9407037447	17.3838932797	2078	36.5342258839	100.5635847718	116.1761091487			2078	251.2097138197	2530.0454076102	10911.3023753151	2078	31.1218753835	88.8686288772	136.0863855796	2078	43.8251141025	126.2768462689	190.0278626251
	2079	79.2936862376	1765.4160131463	4758.4612389351	2079	10.2667057571	12.4121664944	15.4931233323	2079	33.7933379643	91.8488652228	106.5528437408			2079	233.9752704914	2420.5286878401	10533.6029299123	2079	28.6563486444	82.6927742467	126.9829048174	2079	40.9970260115	117.5652027286	176.9010752613
	2080	71.1510595768	1659.875185271	4503.9487289368	2080	9.171311269	11.096291495	13.8648180603	2080	31.3284213686	84.0848992973	97.9797316909			2080	217.6741055699	2313.636963985	10159.6087390996	2080	26.3758994179	76.8650371729	118.3537790584	2080	38.3604866169	109.4708667414	164.7008089181
	2081	64.1740320031	1565.5180463052	4274.9880114473	2081	8.2350340049	9.9712184736	12.471865865	2081	29.1149897833	77.1993219346	90.3470906753			2081	202.278936596	2209.8162634381	9791.5976485348	2081	24.2616589961	71.3711446119	110.1878139476	2081	35.9042070764	101.9600309295	153.3776689569
	2082	58.1341898747	1479.3731248121	4064.1683039443	2082	7.4283175329	9.001263788	11.2698703077	2082	27.1025846521	71.0211289882	83.4718761086			2082	187.6640892282	2108.1897729232	9425.9113359058	2082	22.2913802689	66.1702946732	102.4282126845	2082	33.6286919825	95.0301836649	142.9272697174
	2083	52.8572361063	1399.7539944843	3867.5353354858	2083	6.7259324751	8.1561210438	10.2213797692	2083	25.263907627	65.4653879783	77.2611927773			2083	173.7981321544	2009.028590626	9064.023143626	2083	20.4519259639	61.256569791	95.0737067651	2083	31.5268253503	88.6590040265	133.3187131808
	2084	48.2127477994	1325.5599851423	3682.5841616476	2084	6.1098811466	7.414209623	9.2998001217	2084	23.5900018145	60.4859095832	71.6687815029			2084	160.665135918	1912.6408709101	8707.5660118197	2084	18.7329733186	56.624207046	88.121931031	2084	29.5681378306	82.7611470028	124.427959311
	2085	44.0996228439	1255.8592871036	3507.1586412981	2085	5.5656221094	6.7588927245	8.4846046572	2085	22.0470642328	55.9738656792	66.4401226897			2085	148.3560571305	1820.5268587497	8363.6807670042	2085	17.1380246589	52.2992641518	81.6179655652	2085	27.7284700091	77.265785896	116.149349712
	2086	40.4602803143	1190.7575101465	3341.954147364	2086	5.0842071583	6.1784398775	7.7614472472	2086	20.6179976127	51.8776294999	61.6258324385			2086	136.8289353188	1732.5598545578	8032.1389282893	2086	15.6552579417	48.2601366313	75.5331037819	2086	25.9853610273	72.1057154635	108.3821782459
	2087	37.1781775587	1128.483884581	3182.4023432487	2087	4.6516566341	5.6560316586	7.1095189441	2087	19.2788384672	48.1042833275	57.1888058709			2087	125.9897446499	1647.8467543398	7709.1118042409	2087	14.2704465647	44.4692207605	69.8107686935	2087	24.3408274888	67.2803655216	101.1240334774
	2088	34.1838910779	1068.4035685954	3027.036660682	2088	4.2583424041	5.1802700586	6.5148762374	2088	18.0242911168	44.6294957037	53.1009235617			2088	115.8380977373	1566.6029891222	7395.8260965987	2088	12.9817862487	40.9260312353	64.4519443501	2088	22.8180026548	62.8446208902	94.4578180781
	2089	31.4344174179	1010.3006274814	2875.4706908284	2089	3.898708472	4.7446223639	5.969581819	2089	16.851819629	41.4335664898	49.3389943636			2089	106.3714855353	1489.0146551585	7093.4110477023	2089	11.788789472	37.6315684086	59.4595201622	2089	21.379796985	58.6910082932	88.2230744629
	2090	28.897437263	954.0806788604	2727.6474862581	2090	3.5686652894	4.3442891766	5.4678174202	2090	15.7436416249	38.456191921	45.8320869979			2090	97.6252228276	1415.8697978275	6805.9698515122	2090	10.6918446689	34.5907717055	54.8430997556	2090	20.0171169517	54.7877004369	82.3683835409
	2091	26.5616679553	900.239632188	2585.1744566708	2091	3.265244329	3.9758490832	5.005512781	2091	14.689436895	35.6672510449	42.5446206225			2091	89.585094745	1347.3535971583	6534.827048897	2091	9.686608425	31.795368696	50.5922421879	2091	18.7157985305	51.0900704474	76.8261653666
	2092	24.3830245892	847.9665861857	2445.8784708909	2092	2.9832692771	3.6331328831	4.5750718404	2092	13.6881421397	33.046334927	39.4753974692			2092	82.1672126301	1282.5451732622	6275.9265064011	2092	8.762947959	29.2137402427	46.6579917948	2092	17.481640159	47.6078012591	71.6094173734
	2093	22.3441724396	797.2279226786	2309.7856147241	2093	2.7206996259	3.3137778038	4.1736750542	2093	12.7423683384	30.5949669897	36.6078094044			2093	75.3495567371	1221.3968181623	6029.3739692195	2093	7.9177608253	26.8367891487	43.0269882365	2093	16.3290484254	44.3734061132	66.7658349473
	2094	20.4368955798	748.1360364137	2177.3057463727	2094	2.4773648039	3.0176379404	3.8012211192	2094	11.8495890749	28.3020565514	33.9189181873			2094	69.1011240414	1163.7751557727	5794.8935224783	2094	7.1473388055	24.6537106241	39.6832649817	2094	15.2403787954	41.3336937671	62.215059053
	2095	18.5937951803	698.9715574909	2043.741518208	2095	2.244284819	2.7339234372	3.4443119451	2095	11.003563705	26.1443265722	31.3828356815			2095	63.3647309503	1109.7973398249	5573.6138459728	2095	6.4422470706	22.6526507465	36.6147720547	2095	14.2118300851	38.4731531457	57.9329434478
	2096	16.8819015384	652.166629379	1916.0179951715	2096	2.0284669673	2.4711723416	3.1136927348	2096	10.1986522806	24.1069058026	28.9824297223			2096	58.172547591	1059.7702707158	5367.3484522683	2096	5.8073429743	20.8352191783	33.8203451371	2096	13.2380274352	35.7743858248	53.8930038327
	2097	15.2900416565	607.5048369535	1793.5453936655	2097	1.8291531775	2.2284840697	2.8082649148	2097	9.4389830932	22.1942064044	26.7401900608			2097	53.4476807369	1012.733834584	5171.6653569304	2097	5.234515683	19.1738747326	31.2563315003	2097	12.3232003644	33.2457837247	50.107118772
	2098	13.8149343512	565.0702332187	1676.6342494351	2098	1.6464111023	2.0059946571	2.5282359712	2098	8.7372625398	20.428713432	24.6696670853			2098	49.1557403007	968.4865660097	4985.8984936995	2098	4.71993721	17.65789826	28.9068384812	2098	11.3274315641	30.5113806343	46.0107759552
	2099	12.4524339225	524.9501044541	1565.6066792819	2099	1.4784164539	1.801532934	2.2709118095	2099	8.0799365165	18.7816891778	22.7349288758			2099	45.2586671645	926.7848698079	4809.1641602357	2099	4.2589189399	16.2749924245	26.7537642117	2099	10.4046744511	27.9802497114	42.2168151036
