# Supplementary material for: Modelling hepatitis B virus infection and impact of timely birth dose vaccine: A comparison of two simulation models
Source: PLoS One. 2020 Aug 10;15(8):e0237525. doi: 10.1371/journal.pone.0237525 (PMC7416941; doi:10.1371/journal.pone.0237525)
Supplement: S1 Dataset — (ZIP) [file pone.0237525.s012.zip › S1_Dataset/vaccination_coverage.csv]

Historical birth dose coverage:
	1998	1999	2000	2001	2002	2003	2004	2005	2006	2007	2008	2009	2010	2011	2012	2013	2014	2015	2016	2017
Pakistan
India											3%	7%	15%	22%	30%	33%	42%	44%	47%	53%
Nigeria							1%	1%	3%	2%	1%	1%	1%	1%	12%	12%	54%	35%	36%	30%
Ethiopia
Historical infant vaccine series coverage:
	1998	1999	2000	2001	2002	2003	2004	2005	2006	2007	2008	2009	2010	2011	2012	2013	2014	2015	2016	2017
Pakistan						63%	65%	70%	78%	75%	65%	78%	82%	74%	72%	73%	73%	75%	86%	87%
India							6%	8%	6%	6%	29%	37%	38%	44%	73%	70%	70%	87%	88%	88%
Nigeria							8%	27%	36%	51%	50%	65%	66%	57%	84%	65%	70%	45%	45%	33%
Ethiopia								69%	72%	73%	81%	79%	86%	86%	83%	82%	82%	96%	96%	96%
