# Supplementary material for: Modelling hepatitis B virus infection and impact of timely birth dose vaccine: A comparison of two simulation models
Source: PLoS One. 2020 Aug 10;15(8):e0237525. doi: 10.1371/journal.pone.0237525 (PMC7416941; doi:10.1371/journal.pone.0237525)
Supplement: S1 Dataset — (ZIP) [file pone.0237525.s012.zip › S1_Dataset/incident_chronic_by_age_2050.csv]

Incident cases, chronic, cal year 2050				PRoGReSs												Imperial
			Age	PAK_I	PAK_II	PAK_III	IND_I	IND_II	IND_III	NGA_I	NGA_II	NGA_III	ETH_I	ETH_II	ETH_III	PAK_I	PAK_II	PAK_III	IND_I	IND_II	IND_III	NGA_I	NGA_II	NGA_III	ETH_I	ETH_II	ETH_III
			0	2,295	1,437	684	4,008	2,570	1,691	750,276	28,642	20,611	1,837	1,993	1,019	9,954	9,371	653	12,098	11,628	1,332	221,932	160,336	13,845	18,656	18,740	1,053
			1	287	87	70	383	131	116	191,158	4,403	4,191	131	172	135	355	181	17	398	219	33	47,533	3,054	323	296	332	24
			2	136	41	33	182	62	55	74,933	1,966	1,876	62	81	64	518	264	25	582	321	49	66,780	4,355	468	429	480	35
			3	85	26	21	114	39	34	42,111	1,170	1,118	38	50	40	461	235	22	520	287	44	57,043	3,777	412	380	425	31
			4	59	18	15	79	27	24	27,277	782	748	27	35	27	403	206	20	456	252	39	47,819	3,213	355	331	370	27
			5	44	13	11	59	20	18	19,076	557	532	20	26	20	168	86	9	194	107	19	19,107	1,303	152	136	152	12
			6	34	10	8	46	16	14	13,948	411	393	15	20	16	23	12	2	30	16	6	2,253	155	25	16	18	2
			7	26	8	6	36	12	11	10,567	312	299	12	16	12	8	4	1	12	7	4	587	39	11	4	5	1
			8	21	6	5	29	10	9	8,181	241	231	9	12	10	6	3	1	9	5	3	387	25	9	3	3	1
			9	17	5	4	24	8	7	6,422	188	180	8	10	8	5	3	1	8	5	3	334	21	8	3	3	1
			10	14	4	3	20	7	6	5,095	148	142	6	8	6	5	3	1	8	4	3	300	19	7	2	3	1
			11	11	4	3	16	6	5	4,055	116	111	5	7	5	5	2	1	7	4	3	272	17	7	2	2	1
			12	9	3	2	13	5	4	3,256	92	88	4	5	4	4	2	1	7	4	3	248	16	6	2	2	1
			13	8	2	2	11	4	3	2,620	73	70	3	4	4	4	2	1	6	3	2	226	15	5	2	2	1
			14	6	2	2	9	3	3	2,105	58	55	3	4	3	4	2	1	6	3	2	206	13	5	2	2	1
			15	4	1	1	6	2	1	1,755	17	14	2	2	2	2	1	1	4	3	2	121	8	4	1	1	1
			16	4	1	1	5	1	1	1,399	14	12	2	2	1	2	1	1	4	2	2	64	5	3	1	1	1
			17	3	1	0	4	1	1	1,112	11	9	1	2	1	1	1	1	3	2	2	54	5	3	1	1	0
			18	3	1	0	4	1	1	912	9	8	1	2	1	1	1	0	3	2	2	49	4	3	1	1	0
			19	3	1	0	5	1	1	951	10	8	1	2	1	1	1	0	3	2	2	45	4	3	1	1	0
			20	3	1	1	5	1	1	944	10	8	1	2	1	1	1	0	3	2	1	42	3	2	1	1	0
			21	3	1	1	5	1	1	905	9	8	1	2	1	1	1	0	3	2	1	38	3	2	0	1	0
			22	3	1	1	5	2	1	852	9	7	1	2	1	1	1	0	3	1	1	35	3	2	0	0	0
			23	3	1	1	5	1	1	791	8	7	1	2	1	1	1	0	2	1	1	33	3	2	0	0	0
			24	3	1	1	5	1	1	726	7	6	1	2	1	1	0	0	2	1	1	30	3	2	0	0	0
			25	3	1	1	5	2	1	657	13	12	1	2	1	1	0	0	2	1	1	28	3	2	0	0	0
			26	3	1	1	5	2	2	591	44	42	1	2	1	1	0	0	2	1	1	26	4	3	0	0	0
			27	3	1	1	5	2	2	533	83	82	1	1	1	1	1	0	2	1	1	24	5	3	0	0	0
			28	3	1	1	5	2	2	481	126	125	1	1	1	1	1	0	2	1	1	22	6	4	0	0	0
			29	3	2	1	4	3	3	433	170	170	1	1	1	1	1	0	2	1	1	21	7	5	0	0	0
			30	3	2	2	4	3	3	387	211	211	1	1	1	1	1	0	2	1	1	19	7	5	0	0	0
			31	2	2	2	4	3	3	343	247	247	1	1	1	1	1	0	2	1	1	18	8	5	0	0	0
			32	2	2	2	4	4	4	306	279	279	1	1	1	1	1	0	2	1	1	17	8	5	0	0	0
			33	2	2	2	4	4	4	230	236	236	1	1	1	1	1	0	2	1	1	16	9	6	0	0	0
			34	3	3	3	4	4	4	168	171	171	1	1	1	1	1	0	1	1	1	13	7	5	0	0	0
			35	6	6	6	7	7	7	91	92	92	1	1	1	1	1	1	2	2	1	12	6	4	0	0	0
			36	6	6	6	16	16	16	58	58	58	6	6	6	1	1	1	2	2	2	7	4	3	0	0	0
			37	6	6	6	14	14	14	48	48	48	6	6	6	1	1	1	2	2	2	6	4	2	0	0	0
			38	6	6	6	22	22	22	46	47	47	6	6	6	1	1	1	2	2	2	4	2	1	0	0	0
			39	4	4	4	47	47	47	121	122	122	5	5	5	1	1	0	4	4	3	6	3	2	0	0	0
			40	3	3	3	51	51	51	94	94	94	5	5	5	1	1	0	4	4	4	5	3	2	0	0	0
			41	5	5	5	54	54	54	95	95	95	9	9	9	1	1	0	4	4	4	5	3	2	0	0	0
			42	8	8	8	74	74	74	125	125	125	9	9	9	1	1	0	5	5	4	6	3	2	0	0	0
			43	5	5	5	92	92	92	117	117	117	13	13	13	1	1	0	6	5	5	6	3	2	0	0	0
			44	5	5	5	84	84	84	141	141	141	14	14	14	0	0	0	6	5	5	6	3	2	0	0	0
			45	6	6	6	76	76	76	146	146	146	26	26	26	1	1	0	5	5	5	6	4	2	1	1	0
			46	7	7	7	75	75	75	165	165	165	65	65	65	1	1	0	5	5	4	7	4	2	1	1	1
			47	9	9	9	73	73	73	159	159	159	60	60	60	1	1	0	5	5	4	7	4	2	1	1	1
			48	21	21	21	65	65	65	134	134	134	54	54	54	1	1	1	5	5	4	6	4	2	1	1	1
			49	20	20	20	60	60	60	114	114	114	48	48	48	1	1	1	5	5	4	6	3	2	1	1	1
			50	19	19	19	60	60	60	106	106	106	45	45	45	1	1	1	5	4	4	5	3	2	1	1	1
			51	19	19	19	61	61	61	99	99	99	44	44	44	1	1	1	4	4	4	5	3	2	1	1	1
			52	18	18	18	60	60	60	91	91	91	42	42	42	1	1	1	4	4	4	5	3	2	1	1	1
			53	18	18	18	60	60	60	84	84	84	39	39	39	1	1	1	4	4	3	4	2	1	1	1	1
			54	18	18	18	61	61	61	79	79	79	37	37	37	1	1	1	4	4	3	4	2	1	1	1	1
			55	17	17	17	61	61	61	74	74	74	34	34	34	1	1	1	4	4	3	4	2	1	1	1	0
			56	16	16	16	61	61	61	69	69	69	32	32	32	1	1	1	3	3	3	3	2	1	1	1	0
			57	16	16	16	60	60	60	65	65	65	30	30	30	1	1	1	3	3	3	3	2	1	1	1	0
			58	15	15	15	73	73	73	59	59	59	27	27	27	1	1	1	3	3	3	3	2	1	1	1	0
			59	15	15	15	69	69	69	55	55	55	25	25	25	1	1	1	3	3	3	3	2	1	0	0	0
			60	14	14	14	66	66	66	52	52	52	22	22	22	1	1	0	3	3	2	3	1	1	0	0	0
			61	14	14	14	62	62	62	48	48	48	21	21	21	1	1	0	3	3	2	2	1	1	0	0	0
			62	14	14	14	59	59	59	45	45	45	20	20	20	1	1	0	3	2	2	2	1	1	0	0	0
			63	13	13	13	58	58	58	41	41	41	18	18	18	1	1	0	2	2	2	2	1	1	0	0	0
			64	12	12	12	55	55	55	38	38	38	17	17	17	1	1	0	2	2	2	2	1	1	0	0	0
			65	11	11	11	52	52	52	35	35	35	16	16	16	1	1	0	2	2	2	2	1	1	0	0	0
			66	10	10	10	48	48	48	32	32	32	14	14	14	0	0	0	2	2	2	2	1	1	0	0	0
			67	8	8	8	45	45	45	28	28	28	13	13	13	0	0	0	2	2	2	1	1	1	0	0	0
			68	8	8	8	39	39	39	26	26	26	12	12	12	0	0	0	2	2	1	1	1	0	0	0	0
			69	7	7	7	36	36	36	24	24	24	10	10	10	0	0	0	2	2	1	1	1	0	0	0	0
			70	7	7	7	33	33	33	21	21	21	9	9	9	0	0	0	1	1	1	1	1	0	0	0	0
			71	6	6	6	29	29	29	18	18	18	8	8	8	0	0	0	1	1	1	1	1	0	0	0	0
			72	6	6	6	26	26	26	16	16	16	7	7	7	0	0	0	1	1	1	1	0	0	0	0	0
			73	6	6	6	23	23	23	13	13	13	6	6	6	0	0	0	1	1	1	1	0	0	0	0	0
			74	5	5	5	21	21	21	12	12	12	6	6	6	0	0	0	1	1	1	1	0	0	0	0	0
			75	4	4	4	19	19	19	10	10	10	5	5	5	0	0	0	1	1	1	1	0	0	0	0	0
			76	4	4	4	16	16	16	8	8	8	4	4	4	0	0	0	1	1	1	0	0	0	0	0	0
			77	3	3	3	14	14	14	6	6	6	4	4	4	0	0	0	1	1	1	0	0	0	0	0	0
			78	3	3	3	12	12	12	5	5	5	3	3	3	0	0	0	1	1	1	0	0	0	0	0	0
			79	2	2	2	11	11	11	4	4	4	3	3	3	0	0	0	1	1	0	0	0	0	0	0	0
			80	2	2	2	10	10	10	3	3	3	2	2	2	0	0	0	0	0	0	0	0	0	0	0	0
			81	2	2	2	8	8	8	2	2	2	2	2	2	0	0	0	0	0	0	0	0	0	0	0	0
			82	1	1	1	7	7	7	2	2	2	2	2	2	0	0	0	0	0	0	0	0	0	0	0	0
			83	1	1	1	6	6	6	1	1	1	1	1	1	0	0	0	0	0	0	0	0	0	0	0	0
			84	1	1	1	5	5	5	1	1	1	1	1	1	0	0	0	0	0	0	0	0	0	0	0	0
			85	3	3	3	15	15	15	2	2	2	3	3	3	0	0	0	1	1	1	0	0	0	0	0	0
			TOTAL	3,569	2,150	1,347	7,331	5,170	4,246	1,178,488	43,777	35,238	3,116	3,387	2,308	11,973	10,415	783	14,520	13,027	1,691	465,906	176,554	15,763	20,295	20,571	1,212
			Perinatal	1,676	1,249	532	3,202	2,295	1,447	97,206	18,263	10,777	1,559	1,629	734	9,954	9,371	653	12,098	11,628	1,332	221,932	160,336	13,845	18,656	18,740	1,053
			% Perinatal (of 0)	73%	87%	78%	80%	89%	86%	13%	64%	52%	85%	82%	72%	100%	100%	100%	100%	100%	100%	100%	100%	100%	100%	100%	100%
			% Perinatal	47%	58%	40%	44%	44%	34%	8%	42%	31%	50%	48%	32%	83%	90%	83%	83%	89%	79%	48%	91%	88%	92%	91%	87%
			% 0	64%	67%	51%	55%	50%	40%	64%	65%	58%	59%	59%	44%	83%	90%	83%	83%	89%	79%	48%	91%	88%	92%	91%	87%
			% 0–4	80%	75%	61%	65%	55%	45%	92%	84%	81%	67%	69%	56%	98%	98%	94%	97%	98%	89%	95%	99%	98%	99%	99%	96%
