# Supplementary material for: Modelling hepatitis B virus infection and impact of timely birth dose vaccine: A comparison of two simulation models
Source: PLoS One. 2020 Aug 10;15(8):e0237525. doi: 10.1371/journal.pone.0237525 (PMC7416941; doi:10.1371/journal.pone.0237525)
Supplement: S1 Dataset — (ZIP) [file pone.0237525.s012.zip › S1_Dataset/perinatal_horizontal_0_4.csv]

scenario I; Imperial
perinatal infections; mean						horizontal infections in 0 year olds; mean						horizontal infections in 1 to 4 year olds; mean						horizontal infections in 5 to 85 year olds; mean
	ETH	IND	NGA	PAK			ETH	IND	NGA	PAK			ETH	IND	NGA	PAK			ETH	IND	NGA	PAK
2015	82.9439102942	55.0652288851	69.339096866	74.7146170541		2015	0	0	0	0		2015	14.734627413	34.9162054325	27.0700357961	21.8216683386		2015	2.3214622928	10.0185656824	3.5908673378	3.4637146073
2050	91.5206005016	81.7058237686	46.7733249992	82.1938579606		2050	0	0	0	0		2050	7.4187854418	14.3971132013	47.8140241529	15.2581978348		2050	1.0606140566	3.8970630301	5.4126508479	2.5479442046
2099	91.2577568235	80.5799335071	44.4509445095	81.3561720963		2099	0	0	0	0		2099	7.651887456	14.9195179707	49.4853604131	15.8891981564		2099	1.0903557205	4.5005485222	6.0636950774	2.7546297474
perinatal infections; lower						horizontal infections in 0 year olds; lower						horizontal infections in 1 to 4 year olds; lower						horizontal infections in 5 to 85 year olds; lower
	ETH	IND	NGA	PAK			ETH	IND	NGA	PAK			ETH	IND	NGA	PAK			ETH	IND	NGA	PAK
2015	76.6687887594	37.7749417616	59.9673248115	70.8319604748		2015	0	0	0	0		2015	12.2157842609	28.4791707842	21.2098188996	18.7623844131		2015	1.9018105443	7.9254716576	2.9244305013	2.6116787615
2050	87.2272578582	69.9589745686	31.2045940696	78.5045827275		2050	0	0	0	0		2050	5.9406600949	11.4937208117	37.8136582495	12.6290716945		2050	0.8204731383	2.3791759296	4.3985751045	1.818509214
2099	86.6354535303	64.4584995522	28.4117978875	76.4768457622		2099	0	0	0	0		2099	6.1070589566	12.114348591	39.3748979919	13.0136706526		2099	0.8194071631	2.2581075817	4.9380736501	1.8493388037
perinatal infections; upper						horizontal infections in 0 year olds; higher						horizontal infections in 1 to 4 year olds; upper						horizontal infections in 5 to 85 year olds; upper
	ETH	IND	NGA	PAK			ETH	IND	NGA	PAK			ETH	IND	NGA	PAK			ETH	IND	NGA	PAK
2015	85.8493556221	63.5806043058	75.8657505991	78.6002170784		2015	0	0	0	0		2015	19.8524986536	47.6745437108	35.6498915472	25.3430935997		2015	3.4787125871	14.5505145277	4.6847978523	4.1216681843
2050	93.2388667669	86.1167641103	57.7727445568	85.5400151591		2050	0	0	0	0		2050	10.8702693284	19.8356690528	62.0526115162	18.1979785652		2050	1.9024728135	10.3040431968	6.8988238572	3.3585301348
2099	93.0735338804	85.6275438273	55.7384426917	85.1213301769		2099	0	0	0	0		2099	11.1413228931	18.6462653497	64.0194212196	19.4144959068		2099	2.2232235766	17.3988675013	7.6330738737	4.2684206253
scenario I; PRoGReSs
perinatal infections; mean						horizontal infections in 0 year olds; mean						horizontal infections in 1 to 4 year olds; mean						horizontal infections in 5 to 85 year olds; mean
	ETH	IND	NGA	PAK			ETH	IND	NGA	PAK			ETH	IND	NGA	PAK			ETH	IND	NGA	PAK
2015	33.0036170873	36.3410813012	11.7843019033	38.5855754186		2015	38.4662207586	10.7619831116	61.2416591355	24.0347313922		2015	9.693620925	23.64795087	15.9111745174	21.6813970081		2015	18.8365412291	29.2489847172	11.0628644438	15.6982961811
2050	50.0446571918	43.6810879816	8.2483441541	46.9531341236		2050	8.8988374872	10.9862456976	55.4160089883	17.3371529346		2050	8.2645282418	10.3370658523	28.4669308336	15.8813045541		2050	32.7919770792	34.9956004686	7.868716024	19.8284083878
2099	53.8158390168	52.5157282158	8.0876359028	50.6926026233		2099	10.4102819392	11.2124505777	53.9996050306	17.6648178508		2099	10.096351706	10.5983578223	28.911885156	16.9647659352		2099	25.677527338	25.6734633843	9.0008739106	14.6778135907
perinatal infections; lower						horizontal infections in 0 year olds; lower						horizontal infections in 1 to 4 year olds; lower						horizontal infections in 5 to 85 year olds; lower
	ETH	IND	NGA	PAK			ETH	IND	NGA	PAK			ETH	IND	NGA	PAK			ETH	IND	NGA	PAK
2015	31.5573604863	35.1477573976	10.8526917192	37.0904632502		2015	37.2140689105	10.2118752696	60.2775742327	23.9683230124		2015	9.3780743203	22.4212063513	14.4463497976	21.4321749092		2015	18.2233744181	27.5912541197	10.1312494234	15.2470813094
2050	47.2469025079	40.9140107386	7.7190452091	44.774545674		2050	8.5291123103	10.5100571728	54.327886871	17.0879185084		2050	7.9204153641	9.8869849946	24.3463514689	15.6485249879		2050	29.6781803005	28.315465539	6.2747060181	17.9608795412
2099	45.7976238902	45.9447188714	7.8168646015	48.4002919005		2099	8.9714771737	9.7423417431	52.5623641088	17.3551845094		2099	8.7009759381	9.2087699454	23.7244820663	16.6664233837		2099	15.5091258376	14.8224565091	6.5538915289	12.9851800774
perinatal infections; upper						horizontal infections in 0 year olds; higher						horizontal infections in 1 to 4 year olds; upper						horizontal infections in 5 to 85 year olds; upper
	ETH	IND	NGA	PAK			ETH	IND	NGA	PAK			ETH	IND	NGA	PAK			ETH	IND	NGA	PAK
2015	34.9142757364	39.6498625324	12.4371094603	39.1456154852		2015	39.2434952844	10.965557811	63.3960876938	24.7352595313		2015	9.8894967989	24.0740823246	16.4883208361	22.151787409		2015	19.2171651469	29.8052854382	11.6710265778	16.0158246674
2050	52.659763658	50.4825890959	8.8190892598	48.5455964986		2050	9.2612984513	11.3391742058	60.6724780313	18.0014202721		2050	8.6002752133	10.6696650567	29.1893049351	16.4619430277		2050	35.4066168803	37.6432587842	8.1897875975	21.2560067773
2099	61.0996800083	62.0356079182	8.7637659082	52.2299911466		2099	11.555348491	12.1619938528	60.7855225684	18.3436401773		2099	11.2069468171	11.4959001751	29.8087570399	17.6158878576		2099	35.5005627431	34.0852742773	9.4952042629	16.3325013667
scenario II; Imperial
perinatal infections; mean						horizontal infections in 0 year olds; mean						horizontal infections in 1 to 4 year olds; mean						horizontal infections in 5 to 85 year olds; mean
	ETH	IND	NGA	PAK			ETH	IND	NGA	PAK			ETH	IND	NGA	PAK			ETH	IND	NGA	PAK
2015	82.9439102942	55.0652288851	69.339096866	74.7146170541		2015	0	0	0	0		2015	14.734627413	34.9162054325	27.0700357961	21.8216683386		2015	2.3214622928	10.0185656824	3.5908673378	3.4637146073
2050	90.6601247077	87.9836830818	90.2527203993	89.3176637362		2050	0	0	0	0		2050	8.1841971445	8.8976736265	8.6499478916	9.0009065672		2050	1.1556781479	3.1186432917	1.0973317091	1.6814296967
2099	90.3552318264	87.5962084867	89.9977801621	88.9985218001		2099	0	0	0	0		2099	8.4447432782	9.2166564912	8.8156294747	9.3140784201		2099	1.2000248955	3.1871350221	1.1865903632	1.6873997798
perinatal infections; lower						horizontal infections in 0 year olds; lower						horizontal infections in 1 to 4 year olds; lower						horizontal infections in 5 to 85 year olds; lower
	ETH	IND	NGA	PAK			ETH	IND	NGA	PAK			ETH	IND	NGA	PAK			ETH	IND	NGA	PAK
2015	76.6687887594	37.7749417616	59.9673248115	70.8319604748		2015	0	0	0	0		2015	12.2157842609	28.4791707842	21.2098188996	18.7623844131		2015	1.9018105443	7.9254716576	2.9244305013	2.6116787615
2050	85.9905382714	78.1824708514	86.2297050406	86.7389073373		2050	0	0	0	0		2050	6.5604870714	7.0209010488	6.4181002153	7.3455988378		2050	0.8971430914	1.740805447	0.813688637	1.1258289735
2099	85.3153099834	74.1803594448	85.9195554493	85.6135409571		2099	0	0	0	0		2099	6.7467429108	7.3832034471	6.6462743427	7.5285566835		2099	0.9044953277	1.4259717071	0.862426952	1.0725815483
perinatal infections; upper						horizontal infections in 0 year olds; higher						horizontal infections in 1 to 4 year olds; upper						horizontal infections in 5 to 85 year olds; upper
	ETH	IND	NGA	PAK			ETH	IND	NGA	PAK			ETH	IND	NGA	PAK			ETH	IND	NGA	PAK
2015	85.8493556221	63.5806043058	75.8657505991	78.6002170784		2015	0	0	0	0		2015	19.8524986536	47.6745437108	35.6498915472	25.3430935997		2015	3.4787125871	14.5505145277	4.6847978523	4.1216681843
2050	92.5423698372	91.224439078	92.7806501909	91.5176951864		2050	0	0	0	0		2050	11.962090355	12.5402643638	12.2122451487	10.8411063411		2050	2.0473713736	9.349390345	1.5824700316	2.3508851649
2099	92.3487617615	91.1908248458	92.4912987053	91.3882502081		2099	0	0	0	0		2099	12.2635229753	11.8081367118	12.3247455979	11.4917631616		2099	2.4211670413	14.1766800375	1.7673343728	2.8581986295
scenario II; PRoGReSS
perinatal infections; mean						horizontal infections in 0 year olds; mean						horizontal infections in 1 to 4 year olds; mean						horizontal infections in 5 to 85 year olds; mean
	ETH	IND	NGA	PAK			ETH	IND	NGA	PAK			ETH	IND	NGA	PAK			ETH	IND	NGA	PAK
2015	33.0036170873	36.3410813012	11.7843019033	38.5855754186		2015	38.4662207586	10.7619831116	61.2416591355	24.0347313922		2015	9.693620925	23.64795087	15.9111745174	21.6813970081		2015	18.8365412291	29.2489847172	11.0628644438	15.6982961811
2050	48.0798998683	44.3923638158	41.7191723171	58.1141394546		2050	10.7660214029	5.3138769672	23.7082644213	8.7535633179		2050	9.993402929	5.0013462204	19.0105256925	8.0263217508		2050	31.1606757998	45.2924129966	15.562037569	25.1059754767
2099	51.075624484	51.7892121497	37.403332268	68.8222089797		2099	12.3980325382	5.0401763174	20.7208006479	9.2034578466		2099	12.0237130782	4.7642377819	19.9600344718	8.8400603405		2099	24.5026298996	38.406373751	21.9158326123	13.1342728331
perinatal infections; lower						horizontal infections in 0 year olds; lower						horizontal infections in 1 to 4 year olds; lower						horizontal infections in 5 to 85 year olds; lower
	ETH	IND	NGA	PAK			ETH	IND	NGA	PAK			ETH	IND	NGA	PAK			ETH	IND	NGA	PAK
2015	31.5573604863	35.1477573976	10.8526917192	37.0904632502		2015	37.2140689105	10.2118752696	60.2775742327	23.9683230124		2015	9.3780743203	22.4212063513	14.4463497976	21.4321749092		2015	18.2233744181	27.5912541197	10.1312494234	15.2470813094
2050	45.4952058675	40.6092689487	39.3419700336	55.3865882904		2050	10.3474558667	5.0087077348	22.6114472459	8.5257164574		2050	9.6040654032	4.7140061067	18.0466444994	7.815906701		2050	28.2854962952	35.1916242977	13.2034133607	22.0653365829
2099	44.5200252614	39.4466759131	34.4016520873	64.8604917224		2099	10.9540696114	3.8183248504	19.5918723582	8.8243639968		2099	10.6234021172	3.6092725433	18.8716270529	8.4757161577		2099	15.9854091221	16.6791872444	17.0749471999	9.4959560456
perinatal infections; upper						horizontal infections in 0 year olds; higher						horizontal infections in 1 to 4 year olds; upper						horizontal infections in 5 to 85 year olds; upper
	ETH	IND	NGA	PAK			ETH	IND	NGA	PAK			ETH	IND	NGA	PAK			ETH	IND	NGA	PAK
2015	34.9142757364	39.6498625324	12.4371094603	39.1456154852		2015	39.2434952844	10.965557811	63.3960876938	24.7352595313		2015	9.8894967989	24.0740823246	16.4883208361	22.151787409		2015	19.2171651469	29.8052854382	11.6710265778	16.0158246674
2050	50.4932706878	54.0269595426	45.0188365397	60.8250854472		2050	11.1780668089	5.5585674115	25.2774111667	9.1981293937		2050	10.3747060653	5.2313087073	19.8329434456	8.4309025508		2050	33.5811982632	48.8340082743	16.456542566	27.5207268001
2099	56.9660904242	70.1073186536	41.6937968152	71.8959074821		2099	13.5381591535	6.2712383095	22.4065148774	9.7218451256		2099	13.1294918311	5.9278801574	21.5734802759	9.3378082043		2099	32.9412627831	52.0897785887	25.327304824	16.8373241164
scenario III; Imperial
perinatal infections; mean						horizontal infections in 0 year olds; mean						horizontal infections in 1 to 4 year olds; mean						horizontal infections in 5 to 85 year olds; mean
	ETH	IND	NGA	PAK			ETH	IND	NGA	PAK			ETH	IND	NGA	PAK			ETH	IND	NGA	PAK
2015	82.9439102942	55.0652288851	69.339096866	74.7146170541		2015	0	0	0	0		2015	14.734627413	34.9162054325	27.0700357961	21.8216683386		2015	2.3214622928	10.0185656824	3.5908673378	3.4637146073
2050	86.1096506787	76.0156014545	87.2130796483	82.3066065513		2050	0	0	0	0		2050	10.0094699974	10.1369821834	10.3425989097	11.1125680568		2050	3.8808793238	13.8474163621	2.444321442	6.5808253919
2099	66.8085425393	54.1239288826	80.471758403	64.2880866513		2099	0	0	0	0		2099	7.9693603695	6.0870542686	10.2075811078	7.9537327697		2099	25.2220970912	39.7890168487	9.3206604892	27.758180579
perinatal infections; lower						horizontal infections in 0 year olds; lower						horizontal infections in 1 to 4 year olds; lower						horizontal infections in 5 to 85 year olds; lower
	ETH	IND	NGA	PAK			ETH	IND	NGA	PAK			ETH	IND	NGA	PAK			ETH	IND	NGA	PAK
2015	76.6687887594	37.7749417616	59.9673248115	70.8319604748		2015	0	0	0	0		2015	12.2157842609	28.4791707842	21.2098188996	18.7623844131		2015	1.9018105443	7.9254716576	2.9244305013	2.6116787615
2050	76.423389512	50.9387950246	82.2853546326	76.3731613016		2050	0	0	0	0		2050	8.1894701569	8.625145341	7.9580946833	9.4377755805		2050	2.6291267583	7.4388985926	1.7683440779	3.7140813075
2099	31.6767227044	19.3613890737	67.5522194744	39.7565528303		2099	0	0	0	0		2099	5.6503991499	3.1179688573	8.0465348898	5.8602409134		2099	14.9753729556	21.3988895513	5.0515590438	13.3747546541
perinatal infections; upper						horizontal infections in 0 year olds; higher						horizontal infections in 1 to 4 year olds; upper						horizontal infections in 5 to 85 year olds; upper
	ETH	IND	NGA	PAK			ETH	IND	NGA	PAK			ETH	IND	NGA	PAK			ETH	IND	NGA	PAK
2015	85.8493556221	63.5806043058	75.8657505991	78.6002170784		2015	0	0	0	0		2015	19.8524986536	47.6745437108	35.6498915472	25.3430935997		2015	3.4787125871	14.5505145277	4.6847978523	4.1216681843
2050	89.1814030848	83.777254872	90.2983233637	86.7905829017		2050	0	0	0	0		2050	13.6174469587	11.6531578576	14.1156003554	12.7797218377		2050	9.9591635293	38.2984813607	3.860404841	11.1008889974
2099	77.642142173	72.0409231113	86.9700371126	78.6022929739		2099	0	0	0	0		2099	8.661166437	6.8657712419	12.8138797612	8.5582959403		2099	62.6728781457	77.520642069	19.7991599858	54.121664557
scenario III; PRoGReSs
perinatal infections; mean						horizontal infections in 0 to 4 year olds; mean						horizontal infections in 1 to 4 year olds; mean						horizontal infections in 5 to 85 year olds; mean
	ETH	IND	NGA	PAK			ETH	IND	NGA	PAK			ETH	IND	NGA	PAK			ETH	IND	NGA	PAK
2015	33.0036170873	36.3410813012	11.7843019033	38.5855754186		2015	38.4662207586	10.7619831116	61.2416591355	24.0347313922		2015	9.693620925	23.64795087	15.9111745174	21.6813970081		2015	18.8365412291	29.2489847172	11.0628644438	15.6982961811
2050	31.7912222011	34.0806485454	30.5819813274	39.5379893435		2050	12.3690612322	5.7348185359	27.9085473573	11.2461889383		2050	11.5082930621	5.3983755475	22.5100939058	10.3195191832		2050	44.3314235046	54.7861573711	18.9993774094	38.8963025351
2099	27.5423369662	32.7432071787	24.5593594706	44.9061553847		2099	12.5763646525	4.4215524074	22.5649378169	11.4014629766		2099	12.1984849091	4.1795199796	21.7505022728	10.9520886127		2099	47.6828134721	58.6557204343	31.1252004398	32.7402930259
perinatal infections; lower						horizontal infections in 0 to 4 year olds; lower						horizontal infections in 1 to 4 year olds; lower						horizontal infections in 5 to 85 year olds; lower
	ETH	IND	NGA	PAK			ETH	IND	NGA	PAK			ETH	IND	NGA	PAK			ETH	IND	NGA	PAK
2015	31.5573604863	35.1477573976	10.8526917192	37.0904632502		2015	37.2140689105	10.2118752696	60.2775742327	23.9683230124		2015	9.3780743203	22.4212063513	14.4463497976	21.4321749092		2015	18.2233744181	27.5912541197	10.1312494234	15.2470813094
2050	27.4677441078	28.5405825382	26.1698968164	34.2518800022		2050	11.1347634494	5.2106268909	24.086889471	9.6386519673		2050	10.3526449128	4.9041407721	19.283513393	8.8334284642		2050	32.2240455853	36.6683616325	14.112133266	25.9069175464
2099	19.3272162921	19.2801549201	19.4269483708	34.2475061465		2099	9.7611178964	3.0454651552	20.2792621875	9.7567299455		2099	9.467679169	2.8787573948	19.5406969827	9.3717466966		2099	22.477396899	20.0127215836	18.5334677261	13.3922720347
perinatal infections; upper						horizontal infections in 0 to 4 year olds; upper						horizontal infections in 1 to 4 year olds; upper						horizontal infections in 5 to 85 year olds; upper
	ETH	IND	NGA	PAK			ETH	IND	NGA	PAK			ETH	IND	NGA	PAK			ETH	IND	NGA	PAK
2015	34.9142757364	39.6498625324	12.4371094603	39.1456154852		2015	39.2434952844	10.965557811	63.3960876938	24.7352595313		2015	9.8894967989	24.0740823246	16.4883208361	22.151787409		2015	19.2171651469	29.8052854382	11.6710265778	16.0158246674
2050	44.9380838932	52.1709121588	41.6231592957	54.7166718642		2050	12.950177617	6.0703336698	29.7303158113	12.0938886026		2050	12.0446841823	5.7138307216	23.8092379387	11.0963887311		2050	48.2150889292	60.0840179718	20.3310357118	42.9531371089
2099	48.9191016332	67.7696081179	37.5416798594	65.7485941155		2099	15.6391459415	6.7389582833	24.9414607689	12.5959638193		2099	15.1687861992	6.3700514333	24.0368333079	12.0994746173		2099	59.3591969645	73.5494201764	36.2632405986	43.5549663794
