# Supplementary material for: Modelling hepatitis B virus infection and impact of timely birth dose vaccine: A comparison of two simulation models
Source: PLoS One. 2020 Aug 10;15(8):e0237525. doi: 10.1371/journal.pone.0237525 (PMC7416941; doi:10.1371/journal.pone.0237525)
Supplement: S1 Dataset — (ZIP) [file pone.0237525.s012.zip › S1_Dataset/model_outcomes_per_year_ETH.csv]

Country: Ethiopia	I	I	I	I	I	I	II	II	II	II	II	II	III	III	III	III	III	III	I	I	I	I	I	I	II	II	II	II	II	II	III	III	III	III	III	III
	PRoGReSs																		Imperial
Scenario:	Scenario I						Scenario II						Scenario III						Scenario I						Scenario II						Scenario III
Year	Number of new chronic HBV infections that year	2.5 perc	97.5 perc	Number of deaths-attributed to HBV that year	2.5 perc	97.5 perc	Number of new chronic HBV infections that year	2.5 perc	97.5 perc	Number of deaths-attributed to HBV that year	2.5 perc	97.5 perc	Number of new chronic HBV infections that year	2.5 perc	97.5 perc	Number of deaths-attributed to HBV that year	2.5 perc	97.5 perc	Number of new chronic HBV infections that year	2.5 perc	97.5 perc	Number of deaths-attributed to HBV that year	2.5 perc	97.5 perc	Number of new chronic HBV infections that year	2.5 perc	97.5 perc	Number of deaths-attributed to HBV that year	2.5 perc	97.5 perc	Number of new chronic HBV infections that year	2.5 perc	97.5 perc	Number of deaths-attributed to HBV that year	2.5 perc	97.5 perc
2015	48,324	43,501	50,796	9,232	6,341	13,317	48,324	43,501	50,796	9,232	6,341	13,317	48,324	43,501	50,796	9,232	6,341	13,317	65,923	37,151	88,634	6,504	5,289	7,665	65,923	37,151	88,634	6,504	5,289	7,665	65,923	37,151	88,634	6,504	5,289	7,665
2016	42,498	38,805	45,849	9,591	6,636	13,721	42,498	38,805	45,849	9,591	6,636	13,721	42,498	38,805	45,849	9,591	6,636	13,721	65,546	36,680	88,340	6,710	5,457	7,916	65,546	36,680	88,340	6,710	5,457	7,916	65,546	36,680	88,340	6,710	5,457	7,916
2017	38,671	35,223	41,704	9,877	6,825	14,042	38,671	35,223	41,704	9,877	6,825	14,042	38,671	35,223	41,704	9,877	6,825	14,042	64,303	35,516	86,976	6,930	5,636	8,184	64,303	35,516	86,976	6,930	5,636	8,184	64,303	35,516	86,976	6,930	5,636	8,184
2018	36,077	32,800	38,901	10,186	7,032	14,385	36,242	32,952	39,079	10,187	7,033	14,386	35,239	32,394	38,050	10,187	7,033	14,386	62,939	34,251	85,463	7,165	5,828	8,470	62,940	34,252	85,464	7,165	5,828	8,470	56,675	31,077	76,856	7,165	5,828	8,470
2019	34,195	31,042	36,874	10,513	7,254	14,747	34,566	31,383	37,273	10,516	7,256	14,749	32,560	30,275	35,647	10,515	7,255	14,749	61,530	32,960	83,882	7,415	6,031	8,774	61,543	32,970	83,899	7,415	6,031	8,774	48,966	26,618	66,591	7,414	6,031	8,774
2020	32,506	29,463	35,059	10,849	7,479	15,115	33,089	30,002	35,687	10,853	7,483	15,120	30,101	28,135	33,371	10,851	7,482	15,119	60,729	32,124	83,050	7,675	6,245	9,091	60,771	32,156	83,102	7,675	6,245	9,091	41,835	22,651	56,997	7,675	6,244	9,091
2021	31,046	28,100	33,493	11,204	7,720	15,507	31,842	28,835	34,350	11,210	7,725	15,514	27,888	26,013	31,556	11,208	7,724	15,512	60,343	31,653	82,714	7,939	6,461	9,411	60,428	31,718	82,820	7,939	6,461	9,412	35,094	19,063	47,838	7,938	6,461	9,411
2022	29,827	26,965	32,187	11,577	7,974	15,916	30,830	27,891	33,267	11,584	7,981	15,925	25,932	24,110	30,048	11,581	7,978	15,922	59,904	31,171	82,296	8,214	6,688	9,741	60,045	31,279	82,473	8,215	6,688	9,741	28,320	15,493	38,603	8,213	6,687	9,740
2023	28,700	25,921	30,981	11,964	8,239	16,357	29,898	27,027	32,271	11,973	8,247	16,369	24,108	22,255	28,714	11,970	8,245	16,364	59,312	30,590	81,676	8,502	6,925	10,073	59,515	30,745	81,929	8,502	6,925	10,074	21,498	11,908	29,281	8,500	6,923	10,072
2024	27,615	24,916	29,820	12,364	8,513	16,793	28,994	26,190	31,306	12,374	8,523	16,807	22,353	20,449	27,514	12,370	8,519	16,801	58,345	29,739	80,570	8,806	7,175	10,426	58,609	29,939	80,901	8,806	7,176	10,426	14,676	8,342	19,941	8,804	7,173	10,424
2025	26,343	23,752	28,458	12,775	8,796	17,241	27,887	25,178	30,123	12,787	8,806	17,258	20,553	18,609	26,125	12,783	8,802	17,250	56,800	28,452	78,728	9,119	7,433	10,789	57,123	28,697	79,135	9,119	7,433	10,790	7,966	4,875	10,834	9,116	7,429	10,787
2026	25,112	22,627	27,140	13,207	9,097	17,720	26,686	24,080	28,838	13,219	9,108	17,738	19,608	17,741	24,974	13,214	9,104	17,728	55,118	27,099	76,698	9,426	7,684	11,142	55,498	27,384	77,178	9,426	7,685	11,143	7,248	4,304	9,877	9,422	7,680	11,139
2027	23,871	21,493	25,811	13,649	9,406	18,253	25,426	22,930	27,490	13,661	9,415	18,268	18,617	16,832	23,767	13,656	9,411	18,256	53,340	25,708	74,533	9,741	7,941	11,507	53,763	26,023	75,068	9,741	7,941	11,507	6,540	3,746	8,928	9,736	7,936	11,503
2028	22,589	20,326	24,438	14,103	9,713	18,824	24,105	21,726	26,076	14,115	9,723	18,839	17,600	15,902	22,510	14,110	9,718	18,826	51,455	24,278	72,214	10,064	8,203	11,883	51,900	24,606	72,779	10,065	8,204	11,883	5,944	3,263	8,187	10,059	8,198	11,879
2029	21,323	19,175	23,083	14,567	10,030	19,412	22,787	20,526	24,665	14,580	10,040	19,427	16,593	14,985	21,259	14,574	10,035	19,413	49,472	22,809	69,758	10,400	8,474	12,275	49,923	23,136	70,332	10,401	8,475	12,276	5,472	2,869	7,608	10,395	8,468	12,271
2030	20,050	18,022	21,718	15,044	10,358	20,018	21,452	19,316	23,235	15,056	10,368	20,032	15,605	14,090	20,004	15,050	10,363	20,013	47,405	21,296	67,188	10,744	8,750	12,678	47,847	21,611	67,754	10,744	8,751	12,679	5,110	2,566	7,164	10,739	8,744	12,674
2031	18,788	16,880	20,365	15,537	10,706	20,639	20,124	18,113	21,812	15,549	10,718	20,654	14,627	13,206	18,756	15,543	10,713	20,633	45,310	19,789	64,573	11,083	9,022	13,077	45,738	20,088	65,123	11,084	9,023	13,078	4,835	2,342	6,825	11,078	9,016	13,071
2032	17,539	15,751	19,026	16,040	11,065	21,260	18,801	16,915	20,394	16,052	11,076	21,276	13,651	12,324	17,513	16,045	11,071	21,250	43,210	18,303	61,939	11,434	9,302	13,520	43,622	18,584	62,473	11,435	9,303	13,521	4,586	2,145	6,516	11,430	9,296	13,514
2033	16,261	14,598	17,655	16,551	11,431	21,881	17,443	15,687	18,938	16,562	11,442	21,897	12,658	11,429	16,240	16,555	11,437	21,868	41,104	16,842	59,286	11,798	9,591	13,983	41,501	17,107	59,803	11,799	9,592	13,984	4,342	1,959	6,210	11,794	9,586	13,977
2034	14,996	13,458	16,298	17,071	11,804	22,509	16,093	14,468	17,490	17,081	11,814	22,525	11,670	10,540	14,975	17,073	11,809	22,494	39,047	15,445	56,681	12,180	9,894	14,471	39,429	15,692	57,181	12,180	9,895	14,472	4,104	1,785	5,909	12,175	9,889	14,465
2035	13,784	12,365	14,996	17,598	12,184	23,144	14,794	13,294	16,096	17,608	12,193	23,159	10,712	9,675	13,757	17,600	12,188	23,127	37,218	14,202	54,371	12,572	10,206	14,978	37,584	14,432	54,854	12,573	10,207	14,979	3,888	1,630	5,634	12,567	10,201	14,972
2036	12,595	11,294	13,719	18,144	12,582	23,810	13,517	12,142	14,725	18,153	12,591	23,825	9,772	8,828	12,563	18,144	12,586	23,790	35,424	13,000	52,099	12,957	10,513	15,475	35,775	13,214	52,565	12,958	10,513	15,476	3,675	1,481	5,361	12,952	10,507	15,469
2037	11,438	10,252	12,476	18,696	12,990	24,487	12,269	11,015	13,384	18,705	12,998	24,502	8,849	7,996	11,394	18,696	12,993	24,466	33,653	11,834	49,960	13,353	10,830	15,992	33,990	12,032	50,363	13,354	10,830	15,993	3,463	1,338	5,087	13,349	10,824	15,986
2038	10,305	9,231	11,257	19,255	13,407	25,175	11,045	9,910	12,068	19,264	13,415	25,190	7,944	7,181	10,247	19,254	13,409	25,152	31,920	10,715	47,965	13,760	11,157	16,528	32,244	10,898	48,357	13,761	11,157	16,528	3,250	1,201	4,820	13,755	11,151	16,522
2039	9,215	8,251	10,085	19,820	13,833	25,874	9,867	8,848	10,802	19,828	13,840	25,888	7,073	6,397	9,144	19,817	13,834	25,848	30,307	9,696	46,089	14,180	11,489	17,071	30,619	9,865	46,473	14,181	11,489	17,072	3,040	1,075	4,558	14,175	11,484	17,066
2040	8,267	7,395	9,064	20,390	14,268	26,582	8,836	7,916	9,692	20,397	14,274	26,596	6,288	5,686	8,169	20,385	14,268	26,555	29,050	8,898	44,637	14,602	11,805	17,589	29,352	9,055	45,015	14,603	11,805	17,589	2,858	973	4,324	14,596	11,799	17,582
2041	7,365	6,582	8,094	20,991	14,719	27,323	7,856	7,030	8,637	20,998	14,725	27,337	5,540	4,994	7,241	20,986	14,718	27,294	27,845	8,153	43,234	15,008	12,110	18,085	28,139	8,298	43,605	15,008	12,111	18,085	2,674	876	4,083	15,001	12,104	18,076
2042	6,642	5,933	7,315	21,598	15,171	28,073	7,089	6,340	7,812	21,604	15,177	28,083	4,989	4,493	6,527	21,591	15,170	28,059	26,666	7,445	41,839	15,413	12,416	18,577	26,953	7,579	42,208	15,414	12,417	18,578	2,488	783	3,834	15,404	12,408	18,567
2043	5,970	5,332	6,592	22,207	15,622	28,856	6,380	5,706	7,049	22,214	15,628	28,865	4,486	4,037	5,875	22,200	15,621	28,841	25,527	6,783	40,475	15,815	12,721	19,064	25,809	6,909	40,842	15,815	12,722	19,065	2,301	694	3,578	15,803	12,710	19,050
2044	5,351	4,781	5,925	22,816	16,070	29,635	5,729	5,125	6,348	22,823	16,075	29,645	4,027	3,623	5,275	22,808	16,068	29,620	24,487	6,204	39,206	16,217	13,028	19,548	24,765	6,323	39,574	16,217	13,029	19,549	2,117	615	3,319	16,201	13,013	19,530
2045	4,877	4,357	5,414	23,423	16,513	30,409	5,231	4,680	5,812	23,430	16,518	30,419	3,663	3,290	4,809	23,414	16,511	30,392	23,746	5,807	38,291	16,606	13,326	20,015	24,023	5,916	38,669	16,607	13,327	20,016	1,958	553	3,085	16,586	13,307	19,991
2046	4,458	3,983	4,962	24,050	16,973	31,226	4,793	4,288	5,339	24,057	16,979	31,237	3,343	2,999	4,399	24,039	16,971	31,209	23,032	5,454	37,311	16,957	13,598	20,433	23,308	5,558	37,728	16,958	13,599	20,434	1,800	496	2,850	16,932	13,573	20,403
2047	4,074	3,638	4,549	24,670	17,428	32,039	4,392	3,928	4,907	24,677	17,433	32,050	3,050	2,733	4,023	24,659	17,425	32,021	22,310	5,119	36,306	17,294	13,917	20,831	22,585	5,218	36,725	17,296	13,918	20,832	1,643	442	2,615	17,262	13,874	20,792
2048	3,719	3,316	4,166	25,281	17,875	32,843	4,021	3,591	4,505	25,288	17,880	32,854	2,779	2,487	3,676	25,269	17,872	32,823	21,590	4,802	35,289	17,614	14,171	21,206	21,865	4,898	35,710	17,616	14,173	21,208	1,491	392	2,384	17,574	14,126	21,158
2049	3,389	3,017	3,810	25,878	18,315	33,631	3,675	3,277	4,131	25,885	18,320	33,642	2,527	2,257	3,352	25,864	18,311	33,611	20,886	4,511	34,341	17,921	14,379	21,564	21,161	4,603	34,723	17,923	14,381	21,566	1,344	345	2,159	17,872	14,324	21,505
2050	3,116	2,769	3,513	26,456	18,745	34,401	3,387	3,015	3,816	26,463	18,751	34,412	2,308	2,054	3,078	26,441	18,741	34,380	20,295	4,277	33,549	18,203	14,571	21,890	20,571	4,367	33,933	18,205	14,573	21,893	1,212	307	1,953	18,144	14,512	21,818
2051	2,872	2,550	3,246	27,007	19,201	35,154	3,129	2,780	3,534	27,015	19,207	35,166	2,109	1,869	2,831	26,991	19,196	35,132	19,697	4,051	32,734	18,432	14,752	22,158	19,973	4,139	33,121	18,435	14,755	22,161	1,085	271	1,754	18,361	14,682	22,088
2052	2,659	2,361	3,013	27,523	19,651	35,845	2,906	2,580	3,290	27,531	19,656	35,859	1,943	1,718	2,619	27,505	19,645	35,814	19,069	3,825	31,866	18,638	14,980	22,477	19,344	3,911	32,255	18,641	14,982	22,480	962	236	1,559	18,552	14,923	22,393
2053	2,473	2,196	2,808	27,999	20,092	36,486	2,712	2,408	3,076	28,008	20,098	36,501	1,803	1,588	2,437	27,980	20,086	36,454	18,419	3,603	30,956	18,821	15,058	22,769	18,694	3,687	31,346	18,825	15,061	22,772	845	205	1,374	18,717	14,965	22,668
2054	2,298	2,040	2,614	28,428	20,523	37,066	2,529	2,246	2,873	28,437	20,530	37,077	1,673	1,466	2,265	28,407	20,517	37,039	17,771	3,394	30,034	18,989	15,188	22,886	18,043	3,475	30,423	18,993	15,192	22,890	740	177	1,205	18,863	15,072	22,797
2055	2,160	1,917	2,460	28,806	20,938	37,552	2,383	2,115	2,711	28,816	20,944	37,564	1,564	1,365	2,126	28,783	20,930	37,523	17,203	3,224	29,218	19,131	15,228	23,078	17,473	3,303	29,605	19,135	15,232	23,082	651	155	1,062	18,977	15,083	22,929
2056	2,037	1,807	2,325	29,100	21,354	37,948	2,251	1,998	2,565	29,110	21,361	37,961	1,466	1,273	2,002	29,075	21,345	37,917	16,636	3,060	28,395	19,217	15,215	23,198	16,902	3,136	28,779	19,221	15,219	23,203	570	136	931	19,029	15,034	23,015
2057	1,920	1,700	2,199	29,317	21,739	38,250	2,125	1,886	2,425	29,328	21,746	38,264	1,375	1,187	1,883	29,291	21,730	38,216	16,052	2,897	27,541	19,282	15,193	23,291	16,314	2,970	27,922	19,287	15,198	23,296	495	118	811	19,053	14,968	23,066
2058	1,807	1,596	2,077	29,459	22,087	38,457	2,003	1,774	2,290	29,470	22,095	38,472	1,288	1,105	1,769	29,430	22,078	38,421	15,453	2,734	26,660	19,329	15,204	23,359	15,711	2,805	27,036	19,335	15,209	23,364	429	102	703	19,051	14,924	23,082
2059	1,698	1,494	1,957	29,519	22,390	38,563	1,883	1,664	2,160	29,532	22,398	38,578	1,205	1,029	1,659	29,488	22,379	38,523	14,844	2,572	25,756	19,368	15,212	23,414	15,095	2,640	26,126	19,374	15,218	23,420	371	89	610	19,029	14,877	23,075
2060	1,593	1,398	1,843	29,503	22,644	38,571	1,768	1,557	2,034	29,516	22,652	38,588	1,128	956	1,554	29,468	22,632	38,527	14,256	2,417	24,885	19,386	15,208	23,443	14,501	2,482	25,248	19,393	15,215	23,450	324	78	534	18,977	14,808	23,030
2061	1,493	1,306	1,734	29,386	22,788	38,576	1,657	1,455	1,913	29,400	22,797	38,595	1,054	889	1,454	29,348	22,775	38,536	13,679	2,267	24,028	19,349	15,168	23,402	13,918	2,329	24,383	19,357	15,175	23,410	284	68	469	18,857	14,692	22,901
2062	1,398	1,218	1,629	29,180	22,849	38,466	1,551	1,357	1,797	29,196	22,859	38,486	986	827	1,359	29,139	22,835	38,423	13,103	2,119	23,168	19,299	15,121	23,344	13,335	2,178	23,516	19,308	15,129	23,353	248	60	411	18,711	14,559	22,796
2063	1,304	1,132	1,526	28,899	22,833	38,246	1,447	1,261	1,682	28,915	22,844	38,267	920	766	1,266	28,854	22,818	38,199	12,530	1,975	22,309	19,238	15,068	23,271	12,755	2,030	22,648	19,248	15,078	23,282	217	52	360	18,541	14,407	22,733
2064	1,213	1,045	1,423	28,544	22,739	37,918	1,345	1,168	1,570	28,562	22,751	37,941	856	708	1,176	28,495	22,722	37,868	11,964	1,834	21,456	19,175	15,018	23,216	12,181	1,886	21,786	19,186	15,028	23,226	191	46	318	18,354	14,246	22,646
2065	1,126	964	1,325	28,125	22,575	37,490	1,248	1,078	1,462	28,145	22,588	37,516	795	653	1,090	28,071	22,556	37,418	11,432	1,702	20,654	19,098	14,928	23,186	11,642	1,751	20,975	19,110	14,936	23,197	171	41	286	18,140	14,065	22,518
2066	1,045	887	1,232	27,661	22,334	36,957	1,157	992	1,360	27,683	22,348	36,986	738	602	1,009	27,600	22,313	36,877	10,927	1,578	19,892	18,967	14,716	23,073	11,130	1,624	20,204	18,981	14,725	23,084	153	36	259	17,859	13,839	22,294
2067	968	815	1,147	27,130	21,983	36,346	1,071	911	1,263	27,155	22,003	36,379	685	554	933	27,063	21,942	36,259	10,440	1,460	19,152	18,828	14,507	22,938	10,635	1,504	19,456	18,843	14,521	22,950	138	32	234	17,556	13,597	22,013
2068	894	746	1,064	26,549	21,485	35,668	988	835	1,171	26,576	21,506	35,703	633	507	863	26,475	21,440	35,580	9,970	1,349	18,434	18,681	14,383	22,784	10,159	1,389	18,730	18,698	14,399	22,798	124	29	212	17,233	13,341	21,642
2069	824	681	986	25,921	20,942	34,902	910	762	1,083	25,951	20,966	34,941	584	461	797	25,838	20,893	34,819	9,519	1,244	17,740	18,536	14,261	22,626	9,701	1,282	18,028	18,554	14,278	22,642	112	26	193	16,900	13,078	21,257
2070	756	620	911	25,253	20,362	34,088	835	694	1,000	25,286	20,388	34,131	537	418	735	25,161	20,308	33,996	9,098	1,147	17,089	18,377	14,128	22,446	9,274	1,183	17,370	18,397	14,147	22,463	102	23	177	16,545	12,800	20,841
2071	693	563	840	24,588	19,702	33,263	765	630	922	24,625	19,734	33,310	493	378	676	24,484	19,649	33,161	8,705	1,059	16,481	18,170	13,960	22,303	8,875	1,092	16,756	18,191	13,980	22,331	93	21	163	16,133	12,437	20,339
2072	636	510	775	23,881	18,990	32,369	701	572	850	23,922	19,024	32,422	453	342	621	23,765	18,932	32,230	8,333	976	15,900	17,953	13,597	22,177	8,498	1,007	16,168	17,977	13,609	22,207	85	19	150	15,705	12,051	19,816
2073	581	462	714	23,143	18,258	31,407	641	518	783	23,189	18,295	31,463	414	308	569	23,015	18,194	31,245	7,981	901	15,345	17,728	13,328	21,891	8,141	930	15,607	17,754	13,349	21,920	78	17	138	15,265	11,659	19,274
2074	531	417	657	22,379	17,509	30,528	585	468	719	22,430	17,549	30,590	379	277	523	22,236	17,439	30,334	7,648	832	14,814	17,506	13,139	21,605	7,803	859	15,071	17,533	13,157	21,636	71	15	127	14,824	11,271	18,727
2075	483	376	602	21,590	16,750	29,607	533	422	660	21,647	16,794	29,675	345	248	478	21,432	16,673	29,393	7,341	769	14,322	17,271	12,682	21,424	7,491	795	14,574	17,300	12,697	21,461	66	14	118	14,370	10,875	18,160
2076	439	339	553	20,824	16,014	28,698	485	381	606	20,887	16,062	28,773	314	221	437	20,649	15,929	28,462	7,055	713	13,862	16,993	12,258	21,199	7,203	737	14,110	17,025	12,280	21,239	60	13	109	13,874	10,456	17,528
2077	400	305	508	20,028	15,266	27,732	442	344	556	20,096	15,319	27,814	286	198	400	19,835	15,172	27,473	6,785	661	13,421	16,707	11,972	20,961	6,928	684	13,664	16,740	11,995	21,004	55	12	101	13,372	10,035	16,884
2078	363	274	465	19,205	14,513	26,687	402	311	510	19,280	14,572	26,777	259	177	365	18,994	14,410	26,433	6,528	614	12,997	16,413	11,682	20,711	6,668	635	13,236	16,448	11,707	20,757	51	11	93	12,866	9,612	16,234
2079	330	246	426	18,359	13,759	25,548	366	280	468	18,440	13,824	25,646	235	157	333	18,129	13,645	25,282	6,283	572	12,588	16,121	11,320	20,461	6,420	592	12,823	16,158	11,336	20,509	46	10	85	12,368	9,197	15,592
2080	298	221	389	17,491	13,004	24,371	332	252	428	17,579	13,075	24,478	211	140	302	17,242	12,880	24,082	6,052	533	12,197	15,819	10,878	20,195	6,185	552	12,429	15,858	10,895	20,246	42	9	78	11,866	8,816	14,945
2081	270	198	355	16,656	12,347	23,245	301	227	391	16,749	12,424	23,361	190	124	274	16,386	12,211	22,930	5,834	498	11,826	15,490	10,436	19,892	5,964	516	12,053	15,530	10,453	19,945	38	8	71	11,344	8,361	14,261
2082	244	177	323	15,802	11,699	22,092	273	205	357	15,902	11,782	22,217	171	110	248	15,513	11,551	21,753	5,623	466	11,462	15,152	9,991	19,575	5,750	482	11,686	15,195	10,009	19,630	35	7	64	10,823	7,956	13,579
2083	220	159	294	14,934	11,056	20,919	247	185	326	15,041	11,146	21,053	153	97	223	14,627	10,898	20,555	5,418	436	11,106	14,810	9,546	19,248	5,543	452	11,327	14,854	9,565	19,305	31	6	58	10,305	7,575	12,977
2084	198	143	267	14,057	10,419	19,730	223	167	297	14,169	10,515	19,873	136	85	201	13,731	10,251	19,343	5,220	408	10,757	14,472	9,111	18,922	5,342	424	10,974	14,518	9,132	18,981	28	6	53	9,800	7,156	12,403
2085	178	128	241	13,175	9,787	18,534	201	150	269	13,292	9,888	18,684	121	75	180	12,831	9,608	18,123	5,030	383	10,420	14,130	8,678	18,585	5,149	398	10,633	14,177	8,699	18,646	25	5	47	9,300	6,715	11,830
2086	159	115	217	12,339	9,190	17,384	182	135	244	12,462	9,296	17,543	107	66	161	11,978	9,002	16,950	4,848	360	10,096	13,783	8,277	18,234	4,964	373	10,305	13,831	8,299	18,298	23	5	43	8,807	6,333	11,262
2087	142	103	195	11,510	8,598	16,235	163	122	220	11,638	8,708	16,401	94	58	143	11,133	8,401	15,779	4,669	337	9,774	13,431	7,873	17,873	4,783	351	9,979	13,481	7,896	17,939	20	4	38	8,319	5,953	10,695
2088	127	93	175	10,693	8,011	15,097	147	110	197	10,825	8,126	15,270	82	51	127	10,301	7,806	14,621	4,494	317	9,456	13,077	7,469	17,505	4,604	329	9,657	13,129	7,493	17,573	18	4	34	7,836	5,576	10,133
2089	113	83	157	9,893	7,433	13,978	132	100	177	10,029	7,551	14,157	72	44	112	9,487	7,221	13,482	4,322	297	9,143	12,730	7,072	17,142	4,430	309	9,339	12,783	7,097	17,211	16	3	30	7,369	5,209	9,585
2090	102	75	140	9,115	6,865	12,886	119	91	158	9,255	6,987	13,071	63	39	101	8,697	6,647	12,372	4,155	278	8,835	12,381	6,676	16,771	4,259	290	9,027	12,436	6,702	16,843	14	3	27	6,908	4,846	9,043
2091	90	67	123	8,419	6,362	11,897	106	82	140	8,562	6,486	12,088	54	35	89	7,989	6,138	11,347	3,994	261	8,539	12,052	6,342	16,415	4,095	272	8,726	12,107	6,368	16,488	13	3	24	6,482	4,526	8,535
2092	80	61	108	7,771	5,897	10,976	94	74	124	7,917	6,023	11,172	46	30	76	7,330	5,667	10,385	3,836	244	8,247	11,719	6,004	16,052	3,934	254	8,430	11,776	6,031	16,126	11	2	21	6,060	4,182	7,986
2093	71	55	95	7,171	5,463	10,116	84	68	110	7,319	5,591	10,302	40	26	66	6,721	5,205	9,523	3,682	228	7,960	11,388	5,667	15,685	3,777	238	8,139	11,446	5,694	15,762	10	2	19	5,646	3,810	7,491
2094	63	50	84	6,618	5,060	9,312	76	62	98	6,768	5,190	9,502	34	23	59	6,160	4,776	8,734	3,531	213	7,679	11,066	5,337	15,329	3,624	222	7,853	11,125	5,364	15,407	9	2	17	5,248	3,450	7,014
2095	56	45	74	6,110	4,687	8,577	68	56	87	6,262	4,817	8,770	30	20	52	5,645	4,381	8,010	3,386	199	7,406	10,748	5,013	14,973	3,475	207	7,576	10,808	5,041	15,053	8	2	15	4,860	3,101	6,548
2096	50	41	66	5,665	4,356	7,934	62	51	78	5,819	4,487	8,130	26	17	46	5,194	4,034	7,376	3,247	185	7,146	10,456	4,756	14,641	3,334	193	7,311	10,517	4,784	14,723	7	2	14	4,518	2,829	6,119
2097	45	37	59	5,255	4,049	7,342	55	46	70	5,410	4,180	7,542	22	15	42	4,779	3,713	6,793	3,113	173	6,893	10,164	4,497	14,307	3,197	180	7,053	10,226	4,525	14,389	6	1	12	4,182	2,560	5,696
2098	40	33	52	4,876	3,763	6,800	50	41	63	5,032	3,893	7,001	20	13	37	4,396	3,417	6,255	2,983	161	6,647	9,876	4,241	13,974	3,064	168	6,803	9,938	4,270	14,058	6	1	11	3,855	2,297	5,284
2099	36	30	46	4,525	3,496	6,301	45	37	56	4,681	3,625	6,504	17	12	33	4,042	3,143	5,743	2,859	149	6,409	9,595	3,994	13,648	2,937	156	6,561	9,658	4,023	13,733	5	1	10	3,540	2,046	4,886
Total	710,472	639,188	772,112	1,566,557	1,156,928	2,097,279	742,419	668,558	806,989	1,570,314	1,160,063	2,102,135	604,414	548,875	721,698	1,556,335	1,151,319	2,084,558	1,970,106	740,436	3,003,856	1,217,667	902,602	1,505,980	1,987,929	747,897	3,029,535	1,219,183	903,436	1,507,893	547,372	289,739	752,990	1,073,123	836,741	1,316,123
