# Supplementary material for: Modelling hepatitis B virus infection and impact of timely birth dose vaccine: A comparison of two simulation models
Source: PLoS One. 2020 Aug 10;15(8):e0237525. doi: 10.1371/journal.pone.0237525 (PMC7416941; doi:10.1371/journal.pone.0237525)
Supplement: S1 Dataset — (ZIP) [file pone.0237525.s012.zip › S1_Dataset/incidence_rates_0_year_olds_scenario_I.csv]

PRoGReSs:
			Incidence rate, 0	Incidence rate, 0 - PAK	2015	2016	2017	2018	2019	2020	2021	2022	2023	2024	2025	2026	2027	2028	2029	2030	2031	2032	2033	2034	2035	2036	2037	2038	2039	2040	2041	2042	2043	2044	2045	2046	2047	2048	2049	2050	2051	2052	2053	2054	2055	2056	2057	2058	2059
			PAK	PAK_I	0.00460	0.00334	0.00318	0.00311	0.00303	0.00296	0.00287	0.00278	0.00268	0.00257	0.00246	0.00235	0.00224	0.00215	0.00204	0.00192	0.00179	0.00167	0.00157	0.00146	0.00135	0.00124	0.00113	0.00104	0.00096	0.00089	0.00082	0.00076	0.00070	0.00066	0.00062	0.00059	0.00055	0.00052	0.00048	0.00045	0.00043	0.00041	0.00039	0.00037	0.00035	0.00033	0.00031	0.00029	0.00028
			IND	IND_I	0.00280	0.00257	0.00237	0.00224	0.00210	0.00199	0.00189	0.00184	0.00178	0.00173	0.00167	0.00160	0.00153	0.00145	0.00137	0.00129	0.00122	0.00114	0.00107	0.00100	0.00092	0.00084	0.00076	0.00069	0.00063	0.00056	0.00050	0.00045	0.00040	0.00036	0.00032	0.00029	0.00026	0.00024	0.00022	0.00020	0.00018	0.00017	0.00016	0.00015	0.00014	0.00013	0.00013	0.00012	0.00011
			NGA	NGA_I	0.06747	0.06679	0.07991	0.07995	0.07997	0.07978	0.07943	0.07893	0.07841	0.07780	0.07719	0.07666	0.07611	0.07560	0.07499	0.07445	0.07395	0.07344	0.07289	0.07228	0.07179	0.07136	0.07100	0.07058	0.07020	0.06990	0.06970	0.06960	0.06950	0.06952	0.06955	0.06971	0.06995	0.07015	0.07057	0.07097	0.07156	0.07171	0.07179	0.07173	0.07165	0.07160	0.07156	0.07154	0.07152
			ETH	ETH_I	0.01098	0.00642	0.00637	0.00632	0.00626	0.00616	0.00604	0.00590	0.00573	0.00556	0.00533	0.00510	0.00488	0.00464	0.00440	0.00414	0.00387	0.00361	0.00333	0.00306	0.00280	0.00255	0.00230	0.00207	0.00184	0.00164	0.00145	0.00129	0.00115	0.00101	0.00091	0.00082	0.00074	0.00067	0.00060	0.00055	0.00050	0.00046	0.00042	0.00038	0.00036	0.00033	0.00031	0.00029	0.00027
Imperial:
			Incidence rate, 0	Incidence rate, 0 - PAK	2015	2016	2017	2018	2019	2020	2021	2022	2023	2024	2025	2026	2027	2028	2029	2030	2031	2032	2033	2034	2035	2036	2037	2038	2039	2040	2041	2042	2043	2044	2045	2046	2047	2048	2049	2050	2051	2052	2053	2054	2055	2056	2057	2058	2059
			PAK	PAK_I	0.00799	0.00804	0.00806	0.00801	0.00793	0.00784	0.00772	0.00752	0.00717	0.00679	0.00644	0.00609	0.00576	0.00542	0.00507	0.00473	0.00440	0.00411	0.00385	0.00361	0.00339	0.00317	0.00298	0.00286	0.00275	0.00267	0.00258	0.00250	0.00244	0.00237	0.00232	0.00225	0.00219	0.00212	0.00204	0.00197	0.00190	0.00183	0.00175	0.00168	0.00160	0.00153	0.00145	0.00138	0.00131
			IND	IND_I	0.00439	0.00414	0.00366	0.00356	0.00348	0.00344	0.00343	0.00344	0.00347	0.00347	0.00346	0.00342	0.00335	0.00323	0.00308	0.00294	0.00277	0.00259	0.00241	0.00223	0.00204	0.00186	0.00168	0.00152	0.00137	0.00124	0.00111	0.00101	0.00093	0.00085	0.00079	0.00073	0.00069	0.00066	0.00063	0.00060	0.00058	0.00056	0.00054	0.00052	0.00050	0.00048	0.00046	0.00044	0.00042
			NGA	NGA_I	0.04236	0.04172	0.04537	0.04548	0.04546	0.04516	0.04465	0.04397	0.04320	0.04228	0.04125	0.04015	0.03888	0.03765	0.03627	0.03499	0.03381	0.03259	0.03147	0.03030	0.02926	0.02835	0.02756	0.02682	0.02614	0.02551	0.02490	0.02433	0.02375	0.02324	0.02282	0.02242	0.02205	0.02167	0.02132	0.02099	0.02065	0.02035	0.02003	0.01977	0.01952	0.01925	0.01895	0.01862	0.01829
			ETH	ETH_I	0.01745	0.01745	0.01751	0.01758	0.01757	0.01744	0.01724	0.01697	0.01665	0.01624	0.01569	0.01514	0.01459	0.01404	0.01348	0.01288	0.01228	0.01167	0.01106	0.01048	0.00998	0.00949	0.00902	0.00857	0.00815	0.00782	0.00750	0.00719	0.00688	0.00660	0.00641	0.00623	0.00606	0.00588	0.00571	0.00557	0.00542	0.00526	0.00510	0.00493	0.00480	0.00466	0.00451	0.00436	0.00421
[truncated: 41 more columns]
