# Supplementary material for: Modelling hepatitis B virus infection and impact of timely birth dose vaccine: A comparison of two simulation models
Source: PLoS One. 2020 Aug 10;15(8):e0237525. doi: 10.1371/journal.pone.0237525 (PMC7416941; doi:10.1371/journal.pone.0237525)
Supplement: S1 Dataset — (ZIP) [file pone.0237525.s012.zip › S1_Dataset/model_outcomes_per_year_IND.csv]

Country: India	I	I	I	I	I	I	II	II	II	II	II	II	III	III	III	III	III	III	I	I	I	I	I	I	II	II	II	II	II	II	III	III	III	III	III	III
	PRoGReSs																		Imperial
Scenario:	Scenario I						Scenario II						Scenario III						Scenario I						Scenario II						Scenario III
Year	Number of new chronic HBV infections that year	2.5 perc	97.5 perc	Number of deaths-attributed to HBV that year	2.5 perc	97.5 perc	Number of new chronic HBV infections that year	2.5 perc	97.5 perc	Number of deaths-attributed to HBV that year	2.5 perc	97.5 perc	Number of new chronic HBV infections that year	2.5 perc	97.5 perc	Number of deaths-attributed to HBV that year	2.5 perc	97.5 perc	Number of new chronic HBV infections that year	2.5 perc	97.5 perc	Number of deaths-attributed to HBV that year	2.5 perc	97.5 perc	Number of new chronic HBV infections that year	2.5 perc	97.5 perc	Number of deaths-attributed to HBV that year	2.5 perc	97.5 perc	Number of new chronic HBV infections that year	2.5 perc	97.5 perc	Number of deaths-attributed to HBV that year	2.5 perc	97.5 perc
2015	139,740	129,105	156,408	78,693	53,457	103,353	139,740	129,105	156,408	78,693	53,457	103,353	139,740	129,105	156,408	78,693	53,457	103,353	183,294	99,864	272,664	75,456	59,260	91,295	183,294	99,864	272,664	75,456	59,260	91,295	183,294	99,864	272,664	75,456	59,260	91,295
2016	119,184	110,118	134,259	80,735	54,866	105,602	119,184	110,118	134,259	80,735	54,866	105,602	119,184	110,118	134,259	80,735	54,866	105,602	150,578	75,285	232,306	77,108	60,471	93,311	150,578	75,285	232,306	77,108	60,471	93,311	150,578	75,285	232,306	77,108	60,471	93,311
2017	106,001	97,620	120,594	82,853	56,364	107,934	106,001	97,620	120,594	82,853	56,364	107,934	106,001	97,620	120,594	82,853	56,364	107,934	124,358	57,718	196,030	78,773	61,683	95,351	124,358	57,718	196,030	78,773	61,683	95,351	124,358	57,718	196,030	78,773	61,683	95,351
2018	97,170	89,429	110,933	85,004	57,934	110,319	95,419	87,817	109,123	84,996	57,926	110,308	94,145	86,436	108,494	84,996	57,926	110,307	114,734	50,214	184,254	80,467	62,908	97,435	114,724	50,208	184,240	80,467	62,908	97,435	106,270	47,386	169,668	80,467	62,908	97,435
2019	89,852	82,662	102,857	87,185	59,544	112,739	86,110	79,209	98,973	87,166	59,526	112,713	83,657	76,552	97,708	87,165	59,525	112,712	107,379	44,987	175,014	82,241	64,186	99,623	107,210	44,891	174,782	82,241	64,186	99,623	90,334	39,266	145,644	82,240	64,186	99,622
2020	83,437	76,743	95,718	89,383	61,184	115,181	77,722	71,465	89,733	89,353	61,154	115,138	74,201	67,652	87,924	89,352	61,152	115,135	103,580	42,305	170,332	84,075	65,505	101,891	103,069	42,017	169,625	84,074	65,504	101,890	77,563	33,514	125,544	84,073	65,504	101,890
2021	77,772	71,530	89,371	91,680	62,909	117,750	70,185	64,518	81,389	91,638	62,867	117,689	65,712	59,673	79,352	91,636	62,865	117,685	101,871	41,031	168,373	85,784	66,725	104,033	100,850	40,461	166,955	85,783	66,724	104,031	66,551	29,008	107,650	85,781	66,722	104,028
2022	73,262	67,377	84,358	93,987	64,659	120,333	63,902	58,722	74,485	93,934	64,606	120,254	58,497	52,868	72,396	93,931	64,603	120,249	100,525	40,036	166,851	87,581	68,009	106,522	98,873	39,118	164,550	87,579	68,007	106,519	55,750	24,700	89,964	87,576	68,005	106,514
2023	69,104	63,560	79,719	96,283	66,425	122,897	58,133	53,411	68,119	96,219	66,361	122,799	51,885	46,643	65,980	96,216	66,358	122,792	99,192	39,092	165,273	89,440	69,338	109,102	96,865	37,804	162,025	89,437	69,336	109,097	45,111	20,519	72,438	89,433	69,332	109,090
2024	65,147	59,917	75,282	98,567	68,201	125,445	52,733	48,443	62,133	98,493	68,126	125,328	45,734	40,859	59,907	98,489	68,123	125,320	97,621	38,037	163,317	91,339	70,697	111,746	94,622	36,385	159,120	91,335	70,693	111,740	34,725	16,247	55,217	91,330	70,689	111,731
2025	61,459	56,512	71,136	100,834	69,981	127,971	47,781	43,888	56,626	100,750	69,897	127,838	40,108	35,561	54,206	100,745	69,894	127,827	95,990	36,937	161,274	93,225	72,044	114,392	92,331	34,932	156,139	93,220	72,039	114,384	24,742	11,958	38,528	93,214	72,034	114,374
2026	58,077	53,392	67,329	103,170	71,827	130,590	44,480	40,854	52,848	103,083	71,741	130,447	37,150	32,871	50,549	103,078	71,738	130,435	94,304	35,783	159,168	95,031	73,331	116,946	90,027	33,454	153,147	95,025	73,326	116,936	22,998	10,929	36,182	95,018	73,321	116,925
2027	55,149	50,688	64,057	105,482	73,674	133,418	41,907	38,476	49,934	105,394	73,588	133,310	34,839	30,766	47,703	105,389	73,584	133,297	92,189	34,378	156,432	96,827	74,611	119,505	87,427	31,806	149,703	96,820	74,605	119,494	21,406	9,982	34,054	96,812	74,599	119,481
2028	51,848	47,644	60,313	107,716	75,492	136,212	39,182	35,963	46,791	107,629	75,408	136,103	32,469	28,637	44,650	107,623	75,405	136,089	89,077	32,464	152,177	98,609	75,878	122,065	84,014	29,755	144,994	98,602	75,872	122,053	19,926	9,088	32,104	98,594	75,866	122,040
2029	48,848	44,872	56,886	109,906	77,288	138,952	36,730	33,706	43,936	109,820	77,206	138,842	30,374	26,767	41,887	109,813	77,202	138,826	85,389	30,308	146,977	100,407	77,153	124,665	80,208	27,568	139,594	100,400	77,146	124,653	18,606	8,288	30,368	100,391	77,140	124,640
2030	46,039	42,248	53,675	112,042	79,053	141,626	34,495	31,639	41,334	111,957	78,973	141,516	28,480	25,083	39,365	111,950	78,970	141,498	81,301	28,021	141,075	102,182	78,291	127,259	76,174	25,348	133,733	102,175	78,285	127,247	17,426	7,583	28,792	102,166	78,279	127,233
2031	43,265	39,661	50,498	114,239	80,817	144,388	32,311	29,601	38,802	114,156	80,735	144,277	26,645	23,456	36,899	114,148	80,729	144,258	76,680	25,586	134,219	103,805	79,311	129,677	71,688	23,031	127,027	103,797	79,305	129,664	16,272	6,920	27,199	103,789	79,299	129,651
2032	40,239	36,849	46,998	116,374	82,476	147,071	29,940	27,398	36,018	116,292	82,395	146,961	24,698	21,744	34,207	116,284	82,389	146,940	71,376	22,989	126,127	105,402	80,290	132,085	66,566	20,581	119,150	105,394	80,284	132,073	15,016	6,231	25,404	105,386	80,278	132,060
2033	37,364	34,183	43,671	118,316	84,112	149,520	27,712	25,331	33,392	118,236	84,032	149,410	22,870	20,138	31,677	118,228	84,026	149,388	66,054	20,483	117,896	106,967	81,223	134,480	61,468	18,249	111,189	106,960	81,218	134,469	13,790	5,492	23,621	106,952	81,212	134,456
2034	34,655	31,672	40,550	120,154	85,709	151,849	25,634	23,405	30,949	120,076	85,632	151,740	21,164	18,637	29,325	120,067	85,625	151,716	60,747	18,098	109,556	108,520	82,124	136,884	56,414	16,050	103,163	108,513	82,119	136,873	12,593	4,805	21,841	108,506	82,113	136,860
2035	31,822	29,052	37,292	121,880	87,262	154,050	23,467	21,400	28,379	121,804	87,187	153,941	19,406	17,098	26,854	121,795	87,180	153,916	55,384	15,810	101,000	110,013	82,959	139,237	51,325	14,029	94,953	110,007	82,954	139,226	11,400	4,160	20,034	109,999	82,948	139,214
2036	29,078	26,517	34,127	123,622	88,867	156,290	21,371	19,463	25,886	123,548	88,794	156,182	17,716	15,622	24,453	123,537	88,787	156,156	50,141	13,795	92,553	111,330	83,664	141,382	46,369	12,209	86,873	111,324	83,659	141,373	10,249	3,566	18,267	111,316	83,654	141,360
2037	26,460	24,099	31,108	125,247	90,423	158,394	19,388	17,632	23,525	125,175	90,352	158,287	16,117	14,226	22,184	125,164	90,345	158,259	45,093	11,947	84,295	112,590	84,312	143,482	41,614	10,528	78,995	112,584	84,308	143,473	9,156	3,033	16,554	112,577	84,303	143,460
2038	24,107	21,928	28,408	126,617	91,768	160,163	17,623	16,003	21,427	126,547	91,700	160,057	14,680	12,966	20,176	126,535	91,692	160,029	40,546	10,338	76,748	113,788	84,904	145,497	37,352	9,076	71,821	113,783	84,900	145,489	8,172	2,581	14,976	113,775	84,895	145,480
2039	21,903	19,897	25,886	127,837	93,007	161,755	15,985	14,492	19,480	127,769	92,941	161,649	13,338	11,780	18,314	127,756	92,933	161,619	36,415	8,914	69,824	114,950	85,463	147,380	33,494	7,802	65,256	114,945	85,459	147,373	7,268	2,191	13,497	114,937	85,452	147,362
2040	19,760	17,926	23,424	128,900	94,134	163,157	14,394	13,028	17,582	128,833	94,071	163,053	12,036	10,614	16,503	128,820	94,062	163,021	32,653	7,646	63,483	116,007	85,941	149,124	29,985	6,671	59,248	116,002	85,937	149,117	6,431	1,850	12,102	115,992	85,928	149,106
2041	17,736	16,066	21,091	129,963	95,272	164,580	12,883	11,638	15,772	129,898	95,211	164,476	10,801	9,510	14,776	129,883	95,203	164,444	29,290	6,532	57,787	116,833	86,275	150,550	26,850	5,679	53,850	116,828	86,270	150,543	5,665	1,555	10,807	116,815	86,259	150,530
2042	15,991	14,460	19,092	130,870	96,299	165,811	11,602	10,459	14,245	130,806	96,240	165,709	9,735	8,553	13,318	130,791	96,231	165,674	26,415	5,596	52,883	117,534	86,525	151,795	24,175	4,849	49,207	117,527	86,519	151,788	4,991	1,310	9,641	117,511	86,503	151,772
2043	14,382	12,982	17,259	131,496	97,127	166,679	10,436	9,387	12,858	131,433	97,070	166,577	8,754	7,670	12,004	131,416	97,061	166,541	23,949	4,822	48,621	118,092	86,683	152,833	21,879	4,167	45,166	118,084	86,675	152,824	4,390	1,109	8,575	118,062	86,652	152,803
2044	12,863	11,587	15,516	131,943	97,827	167,337	9,340	8,379	11,553	131,881	97,772	167,235	7,825	6,835	10,771	131,863	97,762	167,198	21,817	4,172	44,908	118,529	86,764	153,681	19,889	3,594	41,621	118,519	86,755	153,671	3,845	939	7,587	118,490	86,723	153,644
2045	11,614	10,440	14,078	132,198	98,398	167,766	8,409	7,524	10,442	132,135	98,344	167,663	7,034	6,123	9,720	132,116	98,334	167,624	20,012	3,628	41,758	118,767	86,715	154,237	18,200	3,115	38,499	118,755	86,703	154,225	3,356	796	6,678	118,716	86,660	154,192
2046	10,470	9,390	12,753	132,430	98,970	168,190	7,548	6,734	9,410	132,366	98,916	168,086	6,304	5,466	8,743	132,345	98,905	168,046	18,482	3,177	39,061	118,669	86,461	154,308	16,761	2,717	35,831	118,654	86,445	154,293	2,919	676	5,846	118,604	86,389	154,250
2047	9,507	8,506	11,645	132,484	99,419	168,405	6,840	6,083	8,564	132,419	99,365	168,299	5,688	4,910	7,937	132,396	99,354	168,257	17,259	2,821	36,826	118,372	85,983	154,080	15,612	2,404	33,698	118,354	85,971	154,062	2,549	580	5,133	118,290	85,932	154,007
2048	8,627	7,699	10,628	132,250	99,603	168,232	6,191	5,487	7,788	132,183	99,549	168,125	5,125	4,409	7,198	132,158	99,538	168,081	16,210	2,528	34,896	117,872	85,072	153,553	14,626	2,147	31,853	117,849	85,056	153,532	2,224	500	4,497	117,768	85,006	153,461
2049	7,938	7,067	9,813	131,813	99,599	167,804	5,641	4,983	7,118	131,743	99,544	167,655	4,657	4,003	6,565	131,716	99,532	167,598	15,295	2,283	33,199	117,210	84,054	152,785	13,760	1,932	30,223	117,183	84,036	152,760	1,937	433	3,931	117,080	83,971	152,668
2050	7,331	6,510	9,099	131,160	99,409	167,046	5,170	4,551	6,544	131,086	99,353	166,893	4,246	3,646	6,021	131,058	99,339	166,834	14,520	2,081	31,760	116,329	82,900	151,711	13,027	1,754	28,837	116,297	82,877	151,680	1,691	378	3,442	116,167	82,795	151,558
2051	6,759	5,986	8,423	130,485	99,171	166,274	4,730	4,161	6,007	130,407	99,113	166,116	3,864	3,313	5,512	130,376	99,099	166,055	13,836	1,911	30,478	115,111	81,539	150,165	12,376	1,603	27,597	115,073	81,512	150,129	1,475	331	3,008	114,909	81,405	149,966
2052	6,336	5,598	7,911	129,639	98,758	165,287	4,386	3,850	5,582	129,557	98,698	165,124	3,567	3,054	5,109	129,523	98,682	165,060	13,238	1,770	29,351	113,727	80,098	148,398	11,810	1,479	26,510	113,682	80,066	148,354	1,291	292	2,636	113,472	79,927	148,133
2053	5,936	5,232	7,424	128,565	98,113	164,005	4,067	3,559	5,183	128,478	98,051	163,835	3,292	2,812	4,733	128,442	98,034	163,769	12,672	1,644	28,266	112,196	78,597	146,444	11,275	1,369	25,470	112,143	78,560	146,391	1,132	259	2,313	111,876	78,378	146,092
2054	5,555	4,887	6,958	127,288	97,310	162,470	3,768	3,289	4,810	127,195	97,244	162,294	3,037	2,580	4,383	127,156	97,227	162,224	12,119	1,531	27,191	110,581	77,087	144,393	10,757	1,269	24,448	110,519	77,042	144,329	995	231	2,034	110,177	76,806	143,925
2055	5,215	4,585	6,540	125,803	96,335	160,678	3,509	3,056	4,486	125,703	96,267	160,494	2,817	2,378	4,079	125,661	96,248	160,422	11,592	1,428	26,152	108,835	75,533	142,192	10,267	1,179	23,467	108,763	75,481	142,114	881	208	1,804	108,326	75,176	141,574
2056	4,891	4,299	6,141	124,311	95,335	158,901	3,269	2,838	4,182	124,205	95,263	158,709	2,614	2,194	3,796	124,160	95,243	158,632	11,071	1,332	25,111	106,851	73,864	139,686	9,784	1,096	22,487	106,767	73,802	139,591	783	187	1,603	106,212	73,413	138,879
2057	4,595	4,037	5,774	122,667	94,201	156,937	3,055	2,646	3,910	122,553	94,125	156,735	2,436	2,032	3,543	122,504	94,104	156,655	10,549	1,242	24,053	104,800	72,192	137,120	9,303	1,018	21,499	104,703	72,119	137,007	696	169	1,428	104,004	71,630	136,081
2058	4,310	3,780	5,419	120,812	92,989	154,699	2,854	2,465	3,653	120,690	92,909	154,487	2,271	1,883	3,306	120,637	92,886	154,403	10,019	1,154	22,963	102,704	70,528	134,523	8,818	943	20,487	102,592	70,444	134,388	621	153	1,275	101,723	69,837	133,209
2059	4,036	3,532	5,077	118,739	91,668	152,213	2,665	2,295	3,410	118,608	91,583	151,989	2,118	1,745	3,083	118,551	91,558	151,900	9,481	1,070	21,844	100,624	68,910	131,974	8,329	871	19,457	100,495	68,813	131,814	556	139	1,144	99,428	68,073	130,338
2060	3,776	3,298	4,752	116,465	90,203	149,470	2,490	2,139	3,186	116,323	90,112	149,234	1,978	1,621	2,879	116,260	90,085	149,139	8,943	988	20,714	98,503	67,292	129,396	7,844	802	18,422	98,355	67,182	129,208	503	126	1,036	97,063	66,294	127,393
2061	3,526	3,073	4,440	114,180	88,757	146,726	2,324	1,991	2,972	114,026	88,659	146,475	1,847	1,504	2,684	113,957	88,629	146,374	8,409	910	19,581	96,225	65,589	126,611	7,363	735	17,389	96,058	65,465	126,393	455	115	942	94,514	64,419	124,201
2062	3,290	2,861	4,143	111,738	87,217	143,792	2,171	1,850	2,772	111,570	87,110	143,525	1,728	1,398	2,504	111,494	87,077	143,417	7,877	834	18,443	93,946	63,901	123,837	6,886	672	16,352	93,758	63,762	123,586	412	105	855	91,939	62,548	120,985
2063	3,061	2,656	3,856	109,056	85,577	140,474	2,022	1,714	2,583	108,873	85,461	140,206	1,612	1,297	2,330	108,790	85,425	140,076	7,352	761	17,310	91,675	62,228	121,082	6,416	611	15,324	91,464	62,075	120,797	373	96	777	89,351	60,688	117,761
2064	2,841	2,460	3,579	106,167	83,717	136,806	1,879	1,585	2,403	105,965	83,590	136,514	1,501	1,199	2,163	105,873	83,550	136,372	6,838	692	16,195	89,460	60,602	118,404	5,958	553	14,314	89,226	60,433	118,084	338	87	707	86,803	58,873	114,594
2065	2,630	2,272	3,315	103,111	81,685	132,920	1,742	1,461	2,230	102,888	81,545	132,599	1,395	1,107	2,004	102,786	81,501	132,443	6,342	626	15,109	87,233	58,970	115,709	5,516	499	13,335	86,975	58,787	115,354	307	80	645	84,232	57,056	111,402
2066	2,429	2,093	3,062	100,043	79,648	129,047	1,611	1,343	2,067	99,796	79,494	128,694	1,293	1,019	1,851	99,683	79,445	128,522	5,870	565	14,072	84,882	57,254	112,818	5,097	448	12,400	84,599	57,057	112,427	280	73	590	81,532	55,160	108,012
2067	2,241	1,925	2,825	96,841	77,472	125,008	1,489	1,234	1,915	96,567	77,303	124,620	1,199	937	1,709	96,441	77,249	124,430	5,421	508	13,079	82,537	55,593	109,926	4,699	401	11,507	82,232	55,382	109,500	254	66	537	78,839	53,275	104,629
2068	2,062	1,764	2,606	93,451	75,112	120,665	1,373	1,126	1,776	93,147	74,926	120,239	1,108	859	1,574	93,007	74,867	120,029	4,998	455	12,140	80,204	53,963	107,034	4,324	358	10,662	79,875	53,738	106,575	230	60	489	76,163	51,406	101,262
2069	1,892	1,611	2,398	89,964	72,575	116,363	1,262	1,024	1,644	89,626	72,350	115,965	1,021	785	1,450	89,469	72,254	115,810	4,603	406	11,256	77,925	52,373	104,200	3,975	318	9,869	77,574	52,133	103,709	208	55	444	73,553	49,584	97,976
2070	1,733	1,468	2,203	86,411	69,810	112,069	1,157	928	1,517	86,034	69,563	111,620	938	715	1,336	85,859	69,457	111,456	4,237	362	10,435	75,629	50,769	101,325	3,652	282	9,132	75,256	50,517	100,803	188	50	403	70,939	47,761	94,677
2071	1,585	1,335	2,021	82,936	67,017	107,797	1,058	840	1,396	82,515	66,693	107,306	860	646	1,229	82,319	66,571	107,128	3,904	323	9,685	73,235	49,116	98,274	3,358	250	8,459	72,842	48,852	97,724	170	45	365	68,247	45,927	91,235
2072	1,449	1,214	1,854	79,417	64,097	103,434	968	759	1,283	78,948	63,744	102,897	788	584	1,129	78,730	63,611	102,699	3,600	287	8,998	70,839	47,459	95,200	3,090	222	7,843	70,427	47,184	94,625	153	40	330	65,574	44,121	87,806
2073	1,323	1,102	1,698	75,855	61,045	98,981	883	685	1,178	75,335	60,619	98,364	720	526	1,037	75,093	60,479	98,079	3,325	256	8,372	68,445	45,800	92,111	2,847	196	7,282	68,016	45,516	91,512	137	36	297	62,924	42,330	84,396
2074	1,206	1,000	1,554	72,305	57,940	94,512	804	616	1,083	71,729	57,475	93,767	656	472	951	71,460	57,322	93,454	3,075	228	7,804	66,096	44,171	89,067	2,628	174	6,773	65,651	43,879	88,446	123	32	268	60,344	40,586	81,065
2075	1,099	906	1,421	68,780	54,882	90,002	730	553	992	68,144	54,371	89,185	597	422	870	67,847	54,202	88,840	2,852	203	7,292	63,727	42,526	85,979	2,431	154	6,315	63,268	42,227	85,339	111	29	240	57,766	38,843	77,726
2076	1,001	820	1,300	65,417	51,967	85,697	663	496	906	64,715	51,404	84,801	542	377	796	64,388	51,217	84,422	2,654	181	6,837	61,307	40,862	82,775	2,257	137	5,907	60,835	40,556	82,119	99	26	216	55,164	37,097	74,308
2077	912	744	1,189	62,084	49,087	81,428	601	445	826	61,315	48,466	80,449	491	336	725	60,956	48,260	80,035	2,477	162	6,428	58,883	39,192	79,698	2,101	122	5,541	58,399	38,881	78,999	89	23	193	52,580	35,359	70,903
2078	832	674	1,089	58,810	46,264	77,214	545	398	753	57,974	45,580	76,151	444	299	658	57,582	45,353	75,701	2,318	146	6,059	56,463	37,523	76,932	1,962	109	5,211	55,969	37,208	76,215	79	21	173	50,022	33,635	67,521
2079	758	612	998	55,611	43,512	73,081	493	356	685	54,706	42,762	72,057	401	266	596	54,281	42,513	71,542	2,175	131	5,726	54,092	35,887	74,209	1,836	98	4,913	53,589	35,568	73,476	71	19	154	47,530	31,953	64,218
2080	691	555	916	52,493	40,859	69,221	445	318	623	51,519	40,040	68,120	361	235	540	51,060	39,768	67,564	2,046	119	5,423	51,715	34,245	71,457	1,723	88	4,642	51,204	33,923	70,709	63	17	138	45,050	30,276	60,921
2081	631	504	841	49,574	38,378	65,601	402	285	568	48,531	37,487	64,418	325	208	490	48,038	37,191	63,820	1,931	108	5,149	49,357	32,631	68,692	1,622	79	4,398	48,840	32,306	67,932	56	15	123	42,612	28,638	57,640
2082	576	459	772	46,727	35,961	62,021	363	255	517	45,617	35,003	60,787	292	184	444	45,091	34,683	60,148	1,825	98	4,898	47,009	31,022	65,919	1,530	72	4,174	46,486	30,694	65,147	50	14	110	40,196	27,010	54,383
2083	526	417	708	43,950	33,618	58,475	327	228	470	42,776	32,596	57,206	261	163	401	42,219	32,255	56,623	1,727	89	4,663	44,682	29,114	63,151	1,445	65	3,966	44,153	28,830	62,369	45	12	98	37,812	25,400	51,165
2084	480	380	650	41,245	31,427	55,015	294	203	426	40,011	30,346	53,585	233	143	362	39,424	29,984	53,105	1,636	82	4,442	42,418	27,124	60,446	1,366	59	3,770	41,885	26,838	59,654	40	11	87	35,500	23,835	48,062
2085	438	346	596	38,620	29,345	51,661	264	182	386	37,331	28,210	50,131	208	126	327	36,716	27,829	49,617	1,551	75	4,233	40,172	25,191	57,741	1,292	54	3,585	39,633	24,903	56,940	36	10	78	33,213	22,285	45,259
2086	400	316	548	36,180	27,419	48,546	237	162	349	34,839	26,233	46,950	185	111	294	34,197	25,835	46,355	1,471	69	4,035	38,028	23,580	55,122	1,223	49	3,412	37,486	23,264	54,313	32	9	70	31,046	20,560	42,573
2087	365	288	502	33,806	25,574	45,502	212	145	314	32,418	24,344	43,846	164	97	264	31,753	23,931	43,169	1,395	63	3,845	35,912	21,732	52,521	1,157	45	3,245	35,367	21,456	51,705	28	8	62	28,912	18,797	39,913
2088	333	262	461	31,499	23,879	42,482	190	130	282	30,069	22,611	40,806	145	85	237	29,383	22,184	40,087	1,321	58	3,659	33,837	20,298	49,954	1,094	41	3,083	33,289	19,991	49,130	25	7	56	26,820	17,126	37,292
2089	303	239	423	29,269	22,241	39,525	169	116	253	27,803	20,939	37,840	128	75	212	27,098	20,500	37,086	1,250	53	3,478	31,833	18,921	47,464	1,033	38	2,926	31,282	18,614	46,633	23	6	50	24,802	15,847	34,752
2090	276	217	387	27,127	20,667	36,682	151	104	227	25,629	19,338	34,965	113	66	189	24,908	18,889	34,184	1,181	49	3,302	29,867	17,524	45,006	975	34	2,773	29,313	17,273	44,167	20	5	45	22,826	14,485	32,249
2091	251	198	355	25,147	19,255	34,081	135	93	204	23,622	17,903	32,312	99	57	169	22,886	17,441	31,508	1,115	45	3,132	28,082	16,100	42,732	919	31	2,626	27,526	15,883	41,888	18	5	40	21,048	13,036	29,960
2092	228	180	324	23,243	17,896	31,565	119	83	182	21,695	16,526	29,751	86	50	149	20,947	16,020	28,925	1,051	41	2,965	26,336	14,709	40,494	865	29	2,483	25,778	14,493	39,644	16	4	36	19,310	11,857	27,709
2093	207	164	296	21,419	16,589	29,137	105	74	162	19,854	15,206	27,282	75	44	133	19,097	14,664	26,436	988	37	2,803	24,635	13,359	38,302	812	26	2,343	24,076	13,144	37,447	15	4	33	17,619	10,733	25,505
2094	187	149	270	19,702	15,349	26,833	93	66	144	18,123	13,959	24,943	65	38	118	17,359	13,390	24,081	928	34	2,644	23,006	12,070	36,195	762	24	2,207	22,446	11,855	35,334	13	3	30	15,999	9,664	23,382
2095	170	135	246	18,093	14,176	24,665	82	59	128	16,505	12,787	22,746	56	33	104	15,736	12,196	21,918	868	31	2,485	21,428	10,830	34,138	711	22	2,071	20,866	10,616	33,273	12	3	27	14,433	8,639	21,316
2096	154	123	225	16,641	13,109	22,701	73	52	114	15,047	11,725	20,757	49	29	92	14,275	11,098	19,983	811	28	2,333	20,073	9,830	32,331	663	19	1,940	19,513	9,618	31,463	11	3	24	13,117	7,786	19,540
2097	139	112	205	15,285	12,102	20,893	64	46	100	13,689	10,728	18,896	42	25	82	12,915	10,042	18,173	756	25	2,186	18,757	8,867	30,564	617	18	1,815	18,198	8,655	29,693	10	2	22	11,839	6,965	17,806
2098	125	101	186	14,043	11,170	19,240	56	41	88	12,449	9,800	17,224	35	21	72	11,676	9,082	16,510	705	23	2,047	17,487	8,050	28,849	574	16	1,696	16,929	7,770	27,976	9	2	19	10,611	6,113	16,127
2099	114	92	170	12,904	10,306	17,718	49	36	78	11,316	8,916	15,702	30	18	64	10,546	8,206	14,987	655	21	1,914	16,272	7,235	27,197	533	14	1,583	15,716	7,009	26,323	8	2	17	9,442	5,260	14,516
Total	1,761,072	1,610,967	2,044,884	7,537,234	5,624,148	9,677,326	1,487,987	1,360,311	1,747,427	7,497,537	5,590,444	9,628,165	1,351,102	1,214,787	1,691,785	7,479,345	5,578,393	9,608,030	2,686,783	942,958	4,749,495	6,847,769	4,879,562	8,931,653	2,563,547	895,985	4,543,176	6,828,944	4,868,872	8,904,313	1,217,091	553,736	1,954,852	6,616,584	4,762,846	8,553,186
