# Supplementary material for: Modelling hepatitis B virus infection and impact of timely birth dose vaccine: A comparison of two simulation models
Source: PLoS One. 2020 Aug 10;15(8):e0237525. doi: 10.1371/journal.pone.0237525 (PMC7416941; doi:10.1371/journal.pone.0237525)
Supplement: S1 Text — (TXT) [file pone.0237525.s013.txt]

Imperial:

coefficients, standard errors and p-values:

                   Estimate       SE        tStat        pValue  
                   ________    ________    ________    __________

    (Intercept)    -0.62082     0.63199    -0.98232       0.42952
    x1              0.91318    0.020091      45.452    0.00048371


95% confidence intervals:
   -3.3401    2.0984
    0.8267    0.9996


R^2:
    Ordinary: 0.9990
    Adjusted: 0.9985


PRoGReSs:

coefficients, standard errors and p-values:

                   Estimate      SE        tStat      pValue  
                   ________    _______    _______    _________

    (Intercept)    3.6443       4.0928    0.89042      0.46719
    x1              1.435      0.13011     11.029    0.0081206


95% confidence intervals:
  -13.9655   21.2540
    0.8752    1.9948


R^2:
    Ordinary: 0.9838
    Adjusted: 0.9757


Regression analyses performed using the fitlm function (see https://uk.mathworks.com/help/stats/fitlm.html) in MATLAB.
